# Supplementary material for: catena-Poly[[[diaqua­bis(8-hydroxy­quinoline N-oxide-κO 1)cobalt(II)]-μ-2,5-dimethyl­pyrazine 1,4-dioxide-κ2 O 1:O 4] bis­(perchlorate)]
Source: Acta Crystallogr Sect E Struct Rep Online. 2010 Mar 13;66(Pt 4):m401. doi: 10.1107/S1600536810008895 (PMC2984066; doi:10.1107/S1600536810008895)
Supplement: Supplementary file 1 [file e-66-0m401-sup1.cif]

##############################################################################
###                                                                        ###
###        Electronic paper (Acta Crystallographica Section E)             ###
###                                                                        ###
##############################################################################
#                                                                            #
# This CIF contains the data in a paper accepted for publication in Acta     #
# Crystallographica Section E. It conforms to the requirements of Notes      #
# for Authors for Section E, and has been peer reviewed under the auspices   #
# of the IUCr Commission on Journals.                                        #
#                                                                            #
# Full details of the Crystallographic Information File format               #
# are given in the paper "The Crystallographic Information File (CIF):       #
# a New Standard Archive File for Crystallography" by S. R. Hall, F. H.      #
# Allen and I. D. Brown [Acta Cryst. (1991), A47, 655-685].                  #
#                                                                            #
# The current version of the core CIF dictionary is obtainable from          #
# ftp://ftp.iucr.org/pub/cif_core.dic. The current version number is 2.4.    #
#                                                                            #
# Software is freely available for graphical display of the structure(s) in  #
# this CIF.  For information consult the CIF home page http://www.iucr.org/  #
# cif/home.html                                                              #
#                                                                            #
# This file may be used for bona fide research purposes within the           #
# scientific community so long as proper attribution is given to the journal # 
# article from which it was obtained.                                        #
#                                                                            #
##############################################################################
                                             
data_I
_audit_creation_method     SHELXL-97
_chemical_name_systematic
;
<i>catena</i>-Poly[[[diaquabis(8-hydroxyquinoline
<i>N</i>-oxide-\k<i>O</i>^1^)cobalt(II)]-\m-2,5-dimethylpyrazine
1,4-dioxide-\k^2^<i>O</i>^1^:<i>O</i>^4^] bis(perchlorate)]
;
_chemical_name_common     ?
_chemical_formula_moiety     'C24 H26 Co N4 O8 2+, 2(Cl O4 -)'
_chemical_formula_sum     'C24 H26 Cl2 Co N4 O16'
_chemical_formula_iupac     '[Co (C6 H8 N2 O2) (C9 H7 N O2) (H2 O)2] (Cl O4)2'
_chemical_formula_weight     756.32
_chemical_melting_point     ?
_symmetry_cell_setting     'Triclinic'
_symmetry_space_group_name_H-M     'P -1'
_symmetry_space_group_name_Hall     '-P 1'
loop_
    _symmetry_equiv_pos_as_xyz
    'x, y, z'
    '-x, -y, -z'
_cell_length_a     8.530(3)
_cell_length_b     8.669(3)
_cell_length_c     11.182(3)
_cell_angle_alpha     84.319(4)
_cell_angle_beta     86.077(4)
_cell_angle_gamma     63.475(4)
_cell_volume     735.9(4)
_cell_formula_units_Z     1
_cell_measurement_reflns_used     1924
_cell_measurement_theta_min     2.634
_cell_measurement_theta_max     27.5525
_cell_measurement_temperature     298(2)
_exptl_crystal_description     block
_exptl_crystal_colour     red
_exptl_crystal_size_max     0.44
_exptl_crystal_size_mid     0.37
_exptl_crystal_size_min     0.17
_exptl_crystal_density_diffrn     1.707
_exptl_crystal_density_meas     ?
_exptl_crystal_density_method     'not measured'
_exptl_crystal_F_000     387
_exptl_absorpt_coefficient_mu     0.850
_exptl_absorpt_correction_type     multi-scan
_exptl_absorpt_process_details     '(SADABS; Sheldrick, 1996)'
_exptl_absorpt_correction_T_min     0.7061
_exptl_absorpt_correction_T_max     0.8689
_exptl_special_details
;
;
_diffrn_ambient_temperature     298(2)
_diffrn_radiation_type     MoK\a
_diffrn_radiation_wavelength     0.71073
_diffrn_radiation_source     'fine-focus sealed tube'
_diffrn_radiation_monochromator     graphite
_diffrn_measurement_device_type     'Bruker SMART APEX CCD'
_diffrn_measurement_method     '\f and \w scans'
_diffrn_detector_area_resol_mean     ?
_diffrn_reflns_number     3772
_diffrn_reflns_av_R_equivalents     0.0224
_diffrn_reflns_av_sigmaI/netI     0.0438
_diffrn_reflns_theta_min     1.83
_diffrn_reflns_theta_max     25.30
_diffrn_reflns_theta_full     25.30
_diffrn_measured_fraction_theta_max     0.975
_diffrn_measured_fraction_theta_full     0.975
_diffrn_reflns_limit_h_min     -10
_diffrn_reflns_limit_h_max     10
_diffrn_reflns_limit_k_min     -9
_diffrn_reflns_limit_k_max     10
_diffrn_reflns_limit_l_min     -13
_diffrn_reflns_limit_l_max     9
_diffrn_standards_number     ?
_diffrn_standards_interval_count     ?
_diffrn_standards_interval_time     ?
_diffrn_standards_decay_%     ?
_refine_special_details
;
Refinement of <i>F</i>^2^ against ALL reflections. The weighted <i>R</i>-factor
wR and goodness of fit <i>S</i> are based on <i>F</i>^2^, conventional
<i>R</i>-factors <i>R</i> are based on <i>F</i>, with <i>F</i> set to zero for
negative <i>F</i>^2^. The threshold expression of <i>F</i>^2^ >
\s(<i>F</i>^2^) is used only for calculating <i>R</i>-factors(gt) etc. and is
not relevant to the choice of reflections for refinement. <i>R</i>-factors
based on <i>F</i>^2^ are statistically about twice as large as those based on
<i>F</i>, and <i>R</i>- factors based on ALL data will be even larger.
;
_reflns_number_total     2617
_reflns_number_gt     2267
_reflns_threshold_expression     I>2\s(I)
_refine_ls_structure_factor_coef     Fsqd
_refine_ls_matrix_type     full
_refine_ls_R_factor_all     0.0705
_refine_ls_R_factor_gt     0.0627
_refine_ls_wR_factor_gt     0.1768
_refine_ls_wR_factor_ref     0.1838
_refine_ls_goodness_of_fit_ref     1.063
_refine_ls_restrained_S_all     1.063
_refine_ls_number_reflns     2617
_refine_ls_number_parameters     215
_refine_ls_number_restraints     0
_refine_ls_hydrogen_treatment     constr
_refine_ls_weighting_scheme     calc
_refine_ls_weighting_details
         'calc w=1/[\s^2^(Fo^2^)+(0.1181P)^2^+0.9504P] where P=(Fo^2^+2Fc^2^)/3'
_atom_sites_solution_hydrogens     geom
_atom_sites_solution_primary     direct
_atom_sites_solution_secondary     difmap
_refine_ls_shift/su_max     0.001
_refine_ls_shift/su_mean     0.000
_refine_diff_density_max     0.888
_refine_diff_density_min     -0.600
_refine_ls_extinction_method     none
_refine_ls_extinction_coef     ?
loop_
    _atom_type_symbol
    _atom_type_description
    _atom_type_scat_dispersion_real
    _atom_type_scat_dispersion_imag
    _atom_type_scat_source
    'C' 'C' 0.0033 0.0016
                         'International Tables Vol C Tables 4.2.6.8 and 6.1.1.4'
    'H' 'H' 0.0000 0.0000
                         'International Tables Vol C Tables 4.2.6.8 and 6.1.1.4'
    'N' 'N' 0.0061 0.0033
                         'International Tables Vol C Tables 4.2.6.8 and 6.1.1.4'
    'O' 'O' 0.0106 0.0060
                         'International Tables Vol C Tables 4.2.6.8 and 6.1.1.4'
    'Co' 'Co' 0.3494 0.9721
                         'International Tables Vol C Tables 4.2.6.8 and 6.1.1.4'
    'Cl' 'Cl' 0.1484 0.1585
                         'International Tables Vol C Tables 4.2.6.8 and 6.1.1.4'
_computing_data_collection     'SMART (Bruker, 1997)'
_computing_cell_refinement     'SAINT (Bruker, 1997)'
_computing_data_reduction     'SAINT (Bruker, 1997)'
_computing_structure_solution     'SHELXTL  (Sheldrick, 2008)'
_computing_structure_refinement     'SHELXTL  (Sheldrick, 2008)'
_computing_molecular_graphics     'SHELXTL  (Sheldrick, 2008)'
_computing_publication_material     'SHELXTL  (Sheldrick, 2008)'
loop_
    _atom_site_type_symbol
    _atom_site_label
    _atom_site_fract_x
    _atom_site_fract_y
    _atom_site_fract_z
    _atom_site_U_iso_or_equiv
    _atom_site_adp_type
    _atom_site_calc_flag
    _atom_site_refinement_flags
    _atom_site_occupancy
    _atom_site_disorder_assembly
    _atom_site_disorder_group
    C C1 1.1372(5) 0.4195(5) 0.9207(3) 0.0297(8) Uani d . 1 . .
    C C2 0.9253(6) 0.4091(5) 1.0618(3) 0.0315(9) Uani d . 1 . .
    H H2 0.8746 0.3450 1.1054 0.038 Uiso calc R 1 . .
    C C3 1.2850(6) 0.3280(6) 0.8383(4) 0.0444(11) Uani d . 1 . .
    H H3A 1.3785 0.2370 0.8829 0.067 Uiso calc R 1 . .
    H H3B 1.3256 0.4077 0.7992 0.067 Uiso calc R 1 . .
    H H3C 1.2475 0.2797 0.7790 0.067 Uiso calc R 1 . .
    C C4 1.0908(7) 0.2478(7) 0.5122(4) 0.0484(12) Uani d . 1 . .
    H H4 1.1911 0.2641 0.4964 0.058 Uiso calc R 1 . .
    C C5 1.0843(6) 0.1442(6) 0.6116(4) 0.0346(9) Uani d . 1 . .
    C C6 0.9521(8) 0.3287(7) 0.4349(4) 0.0539(13) Uani d . 1 . .
    H H6 0.9609 0.3976 0.3681 0.065 Uiso calc R 1 . .
    C C7 0.8036(8) 0.3083(7) 0.4557(4) 0.0542(13) Uani d . 1 . .
    H H7 0.7117 0.3632 0.4029 0.065 Uiso calc R 1 . .
    C C8 0.7873(6) 0.2052(6) 0.5563(4) 0.0385(10) Uani d . 1 . .
    C C9 0.9281(6) 0.1257(5) 0.6372(3) 0.0311(9) Uani d . 1 . .
    C C10 0.7684(6) -0.0009(6) 0.7554(4) 0.0372(10) Uani d . 1 . .
    H H10 0.7620 -0.0699 0.8229 0.045 Uiso calc R 1 . .
    C C11 0.6310(6) 0.0691(6) 0.6755(4) 0.0402(10) Uani d . 1 . .
    H H11 0.5354 0.0443 0.6879 0.048 Uiso calc R 1 . .
    C C12 0.6390(6) 0.1744(7) 0.5792(4) 0.0450(11) Uani d . 1 . .
    H H12 0.5451 0.2268 0.5278 0.054 Uiso calc R 1 . .
    Cl Cl1 0.38256(16) 0.38330(16) 0.21191(10) 0.0453(4) Uani d . 1 . .
    Co Co1 1.0000 0.0000 1.0000 0.0255(3) Uani d S 1 . .
    N N1 0.9070(4) 0.0284(4) 0.7373(3) 0.0294(7) Uani d . 1 . .
    N N2 1.0584(4) 0.3301(4) 0.9833(3) 0.0272(7) Uani d . 1 . .
    O O1 1.0368(4) -0.0431(4) 0.8181(2) 0.0336(7) Uani d . 1 . .
    O O2 1.1177(4) 0.1644(4) 0.9666(3) 0.0362(7) Uani d . 1 . .
    O O3 0.7397(4) 0.1908(4) 0.9808(3) 0.0399(7) Uani d . 1 . .
    H H8 0.6631 0.2000 1.0353 0.060 Uiso d R 1 . .
    H H9 0.7058 0.2760 0.9292 0.060 Uiso d R 1 . .
    O O4 0.4024(10) 0.3329(9) 0.3327(5) 0.124(2) Uani d . 1 . .
    O O5 0.4894(19) 0.4538(19) 0.1748(10) 0.250(7) Uani d . 1 . .
    O O6 0.4261(10) 0.2460(8) 0.1370(6) 0.116(2) Uani d . 1 . .
    O O7 0.2142(12) 0.5000(16) 0.1965(7) 0.235(7) Uani d . 1 . .
    O O8 1.2287(4) 0.0584(5) 0.6787(3) 0.0483(8) Uani d . 1 . .
    H H1 1.1957 0.0109 0.7386 0.072 Uiso d R 1 . .
loop_
    _atom_site_aniso_label
    _atom_site_aniso_U_11
    _atom_site_aniso_U_22
    _atom_site_aniso_U_33
    _atom_site_aniso_U_12
    _atom_site_aniso_U_13
    _atom_site_aniso_U_23
    C1 0.035(2) 0.029(2) 0.0296(19) -0.0179(18) 0.0033(16) -0.0039(15)
    C2 0.040(2) 0.033(2) 0.029(2) -0.0230(19) 0.0056(16) -0.0033(16)
    C3 0.050(3) 0.040(3) 0.050(3) -0.026(2) 0.019(2) -0.015(2)
    C4 0.063(3) 0.050(3) 0.043(3) -0.036(3) 0.011(2) -0.010(2)
    C5 0.040(2) 0.037(2) 0.031(2) -0.0203(19) 0.0026(17) -0.0093(17)
    C6 0.081(4) 0.045(3) 0.038(3) -0.032(3) 0.004(2) 0.005(2)
    C7 0.067(4) 0.054(3) 0.037(3) -0.024(3) -0.008(2) 0.006(2)
    C8 0.042(2) 0.038(2) 0.033(2) -0.014(2) -0.0034(18) -0.0055(18)
    C9 0.042(2) 0.027(2) 0.0264(19) -0.0159(18) 0.0032(16) -0.0081(15)
    C10 0.041(2) 0.040(2) 0.035(2) -0.022(2) 0.0060(18) -0.0096(18)
    C11 0.035(2) 0.050(3) 0.039(2) -0.021(2) 0.0050(18) -0.014(2)
    C12 0.039(3) 0.051(3) 0.038(2) -0.012(2) -0.0062(19) -0.008(2)
    Cl1 0.0507(7) 0.0481(7) 0.0414(6) -0.0273(6) -0.0088(5) 0.0098(5)
    Co1 0.0320(4) 0.0199(4) 0.0251(4) -0.0122(3) -0.0005(3) -0.0010(3)
    N1 0.0329(18) 0.0289(17) 0.0272(16) -0.0136(15) 0.0010(13) -0.0068(13)
    N2 0.0329(18) 0.0207(16) 0.0309(17) -0.0143(14) 0.0018(13) -0.0045(13)
    O1 0.0326(15) 0.0389(16) 0.0279(14) -0.0145(13) -0.0049(11) 0.0006(12)
    O2 0.0453(17) 0.0230(14) 0.0449(17) -0.0197(13) 0.0127(13) -0.0097(12)
    O3 0.0368(17) 0.0344(16) 0.0402(17) -0.0095(14) -0.0003(13) 0.0018(13)
    O4 0.156(6) 0.124(5) 0.059(3) -0.036(4) -0.032(3) 0.028(3)
    O5 0.369(17) 0.364(17) 0.208(11) -0.334(16) 0.114(10) -0.095(11)
    O6 0.180(7) 0.107(4) 0.100(4) -0.098(5) 0.025(4) -0.029(3)
    O7 0.135(7) 0.290(12) 0.109(5) 0.074(7) -0.065(5) -0.057(7)
    O8 0.0461(19) 0.068(2) 0.0434(18) -0.0375(18) -0.0012(14) 0.0017(16)
_geom_special_details
;
All esds (except the esd in the dihedral angle between two l.s. planes) are
estimated using the full covariance matrix. The cell esds are taken into
account individually in the estimation of esds in distances, angles and
torsion angles; correlations between esds in cell parameters are only used
when they are defined by crystal symmetry. An approximate (isotropic)
treatment of cell esds is used for estimating esds involving l.s. planes.
;
loop_
    _geom_bond_atom_site_label_1
    _geom_bond_atom_site_label_2
    _geom_bond_site_symmetry_2
    _geom_bond_distance
    _geom_bond_publ_flag
    C1 N2 . 1.355(5) ?
    C1 C2 2_767 1.367(6) ?
    C1 C3 . 1.470(6) ?
    C2 N2 . 1.348(5) ?
    C2 C1 2_767 1.367(6) ?
    C2 H2 . 0.9300 ?
    C3 H3A . 0.9600 ?
    C3 H3B . 0.9600 ?
    C3 H3C . 0.9600 ?
    C4 C5 . 1.372(6) ?
    C4 C6 . 1.385(8) ?
    C4 H4 . 0.9300 ?
    C5 O8 . 1.353(5) ?
    C5 C9 . 1.418(6) ?
    C6 C7 . 1.357(8) ?
    C6 H6 . 0.9300 ?
    C7 C8 . 1.405(7) ?
    C7 H7 . 0.9300 ?
    C8 C12 . 1.407(7) ?
    C8 C9 . 1.422(6) ?
    C9 N1 . 1.385(5) ?
    C10 N1 . 1.315(6) ?
    C10 C11 . 1.392(6) ?
    C10 H10 . 0.9300 ?
    C11 C12 . 1.360(7) ?
    C11 H11 . 0.9300 ?
    C12 H12 . 0.9300 ?
    Cl1 O5 . 1.330(7) ?
    Cl1 O7 . 1.348(7) ?
    Cl1 O4 . 1.376(5) ?
    Cl1 O6 . 1.419(6) ?
    Co1 O2 . 2.074(3) ?
    Co1 O2 2_757 2.074(3) ?
    Co1 O1 2_757 2.082(3) ?
    Co1 O1 . 2.082(3) ?
    Co1 O3 2_757 2.104(3) ?
    Co1 O3 . 2.104(3) ?
    N1 O1 . 1.357(4) ?
    N2 O2 . 1.321(4) ?
    O3 H8 . 0.8448 ?
    O3 H9 . 0.8414 ?
    O8 H1 . 0.8483 ?
loop_
    _geom_angle_atom_site_label_1
    _geom_angle_atom_site_label_2
    _geom_angle_atom_site_label_3
    _geom_angle_site_symmetry_1
    _geom_angle_site_symmetry_3
    _geom_angle
    _geom_angle_publ_flag
    N2 C1 C2 . 2_767 117.9(4) ?
    N2 C1 C3 . . 118.7(4) ?
    C2 C1 C3 2_767 . 123.4(4) ?
    N2 C2 C1 . 2_767 121.9(4) ?
    N2 C2 H2 . . 119.1 ?
    C1 C2 H2 2_767 . 119.1 ?
    C1 C3 H3A . . 109.5 ?
    C1 C3 H3B . . 109.5 ?
    H3A C3 H3B . . 109.5 ?
    C1 C3 H3C . . 109.5 ?
    H3A C3 H3C . . 109.5 ?
    H3B C3 H3C . . 109.5 ?
    C5 C4 C6 . . 121.8(5) ?
    C5 C4 H4 . . 119.1 ?
    C6 C4 H4 . . 119.1 ?
    O8 C5 C4 . . 119.0(4) ?
    O8 C5 C9 . . 122.4(4) ?
    C4 C5 C9 . . 118.5(4) ?
    C7 C6 C4 . . 120.6(5) ?
    C7 C6 H6 . . 119.7 ?
    C4 C6 H6 . . 119.7 ?
    C6 C7 C8 . . 120.7(5) ?
    C6 C7 H7 . . 119.7 ?
    C8 C7 H7 . . 119.7 ?
    C7 C8 C12 . . 122.8(4) ?
    C7 C8 C9 . . 118.6(4) ?
    C12 C8 C9 . . 118.6(4) ?
    N1 C9 C5 . . 122.8(4) ?
    N1 C9 C8 . . 117.5(4) ?
    C5 C9 C8 . . 119.7(4) ?
    N1 C10 C11 . . 121.4(4) ?
    N1 C10 H10 . . 119.3 ?
    C11 C10 H10 . . 119.3 ?
    C12 C11 C10 . . 118.8(4) ?
    C12 C11 H11 . . 120.6 ?
    C10 C11 H11 . . 120.6 ?
    C11 C12 C8 . . 120.9(4) ?
    C11 C12 H12 . . 119.5 ?
    C8 C12 H12 . . 119.5 ?
    O5 Cl1 O7 . . 110.3(9) ?
    O5 Cl1 O4 . . 110.0(7) ?
    O7 Cl1 O4 . . 107.4(5) ?
    O5 Cl1 O6 . . 105.0(6) ?
    O7 Cl1 O6 . . 109.8(6) ?
    O4 Cl1 O6 . . 114.4(4) ?
    O2 Co1 O2 . 2_757 180.0000(10)
                                 ?
    O2 Co1 O1 . 2_757 92.05(12) ?
    O2 Co1 O1 2_757 2_757 87.95(12) ?
    O2 Co1 O1 . . 87.95(12) ?
    O2 Co1 O1 2_757 . 92.05(12) ?
    O1 Co1 O1 2_757 . 180.0000(10)
                                 ?
    O2 Co1 O3 . 2_757 83.25(12) ?
    O2 Co1 O3 2_757 2_757 96.75(12) ?
    O1 Co1 O3 2_757 2_757 93.87(12) ?
    O1 Co1 O3 . 2_757 86.13(12) ?
    O2 Co1 O3 . . 96.75(12) ?
    O2 Co1 O3 2_757 . 83.25(12) ?
    O1 Co1 O3 2_757 . 86.13(12) ?
    O1 Co1 O3 . . 93.87(12) ?
    O3 Co1 O3 2_757 . 180.0000(10)
                                 ?
    C10 N1 O1 . . 118.8(3) ?
    C10 N1 C9 . . 122.6(4) ?
    O1 N1 C9 . . 118.5(3) ?
    O2 N2 C2 . . 121.6(3) ?
    O2 N2 C1 . . 118.2(3) ?
    C2 N2 C1 . . 120.2(3) ?
    N1 O1 Co1 . . 123.9(2) ?
    N2 O2 Co1 . . 130.8(2) ?
    Co1 O3 H8 . . 120.6 ?
    Co1 O3 H9 . . 125.3 ?
    H8 O3 H9 . . 112.8 ?
    C5 O8 H1 . . 104.7 ?
loop_
    _geom_torsion_atom_site_label_1
    _geom_torsion_atom_site_label_2
    _geom_torsion_atom_site_label_3
    _geom_torsion_atom_site_label_4
    _geom_torsion_site_symmetry_1
    _geom_torsion_site_symmetry_2
    _geom_torsion_site_symmetry_3
    _geom_torsion_site_symmetry_4
    _geom_torsion
    _geom_torsion_publ_flag
    C6 C4 C5 O8 . . . . 175.1(4) ?
    C6 C4 C5 C9 . . . . -2.3(7) ?
    C5 C4 C6 C7 . . . . 0.3(8) ?
    C4 C6 C7 C8 . . . . 0.2(8) ?
    C6 C7 C8 C12 . . . . -177.4(5) ?
    C6 C7 C8 C9 . . . . 1.3(7) ?
    O8 C5 C9 N1 . . . . 4.7(6) ?
    C4 C5 C9 N1 . . . . -178.0(4) ?
    O8 C5 C9 C8 . . . . -173.5(4) ?
    C4 C5 C9 C8 . . . . 3.8(6) ?
    C7 C8 C9 N1 . . . . 178.3(4) ?
    C12 C8 C9 N1 . . . . -2.9(6) ?
    C7 C8 C9 C5 . . . . -3.3(6) ?
    C12 C8 C9 C5 . . . . 175.4(4) ?
    N1 C10 C11 C12 . . . . -2.2(7) ?
    C10 C11 C12 C8 . . . . 3.4(7) ?
    C7 C8 C12 C11 . . . . 177.8(5) ?
    C9 C8 C12 C11 . . . . -0.9(7) ?
    C11 C10 N1 O1 . . . . 180.0(4) ?
    C11 C10 N1 C9 . . . . -1.9(6) ?
    C5 C9 N1 C10 . . . . -173.9(4) ?
    C8 C9 N1 C10 . . . . 4.4(6) ?
    C5 C9 N1 O1 . . . . 4.2(5) ?
    C8 C9 N1 O1 . . . . -177.5(3) ?
    C1 C2 N2 O2 2_767 . . . -179.8(4) ?
    C1 C2 N2 C1 2_767 . . . 1.5(7) ?
    C2 C1 N2 O2 2_767 . . . 179.8(3) ?
    C3 C1 N2 O2 . . . . -0.4(6) ?
    C2 C1 N2 C2 2_767 . . . -1.5(6) ?
    C3 C1 N2 C2 . . . . 178.3(4) ?
    C10 N1 O1 Co1 . . . . -58.2(4) ?
    C9 N1 O1 Co1 . . . . 123.5(3) ?
    O2 Co1 O1 N1 . . . . -103.8(3) ?
    O2 Co1 O1 N1 2_757 . . . 76.2(3) ?
    O1 Co1 O1 N1 2_757 . . .  -5E1(10)
                                      ?
    O3 Co1 O1 N1 2_757 . . . 172.8(3) ?
    O3 Co1 O1 N1 . . . . -7.2(3) ?
    C2 N2 O2 Co1 . . . . 21.7(5) ?
    C1 N2 O2 Co1 . . . . -159.6(3) ?
    O2 Co1 O2 N2 2_757 . . .  2E1(10)
                                     ?
    O1 Co1 O2 N2 2_757 . . . -58.9(3) ?
    O1 Co1 O2 N2 . . . . 121.1(3) ?
    O3 Co1 O2 N2 2_757 . . . -152.5(3) ?
    O3 Co1 O2 N2 . . . . 27.5(3) ?
loop_
    _geom_hbond_atom_site_label_D
    _geom_hbond_atom_site_label_H
    _geom_hbond_atom_site_label_A
    _geom_hbond_site_symmetry_A
    _geom_hbond_distance_DH
    _geom_hbond_distance_HA
    _geom_hbond_distance_DA
    _geom_hbond_angle_DHA
    O3 H9 O7 2_666 0.84 2.59 3.324(15) 145.9
    O3 H9 O5 2_666 0.84 2.42 3.219(16) 158.8
    O3 H8 O5 1_556 0.84 2.63 3.234(13) 129.5
    O3 H8 O6 1_556 0.84 2.14 2.970(7) 165.8
    O3 H8 Cl1 1_556 0.84 2.95 3.739(3) 155.4
data_global
_journal_date_recd_electronic     2010-03-01
_journal_date_accepted     2010-03-08
_journal_name_full     'Acta Crystallographica, Section E'
_journal_year     2010
_journal_volume     66
_journal_issue      4
_journal_page_first     m401
_journal_page_last     m401
_journal_paper_category     QM
_journal_coeditor_code     LH5007
_publ_contact_author
;
      Jin Min Li
      School of Chemistry and Chemical Engineering
      Shanxi Datong University
      Datong 037009
      People's Republic of China
;
_publ_contact_author_email     jinminli1957@yahoo.com.cn
_publ_contact_author_fax     '86 352 7665518'
_publ_contact_author_phone     '86 352 7665518'
_publ_section_title
;
<i>catena</i>-Poly[[[diaquabis(8-hydroxyquinoline
<i>N</i>-oxide-\k<i>O</i>^1^)cobalt(II)]-\m-2,5-dimethylpyrazine
1,4-dioxide-\k^2^<i>O</i>^1^:<i>O</i>^4^] bis(perchlorate)]
;
loop_
    _publ_author_name
    _publ_author_address
    'Gu, Li Qin'
;
School of Chemistry and Chemical Engineering
Shanxi Datong University
Datong 037009
People's Republic of China
;
    'Li, Jin Min'
;
School of Chemistry and Chemical Engineering
Shanxi Datong University
Datong 037009
People's Republic of China
;
