# Supplementary material for: catena-Poly[[[diaqua­bis(8-hydroxy­quinoline N-oxide-κO 1)cobalt(II)]-μ-2,5-dimethyl­pyrazine 1,4-dioxide-κ2 O 1:O 4] bis­(perchlorate)]
Source: Acta Crystallogr Sect E Struct Rep Online. 2010 Mar 13;66(Pt 4):m401. doi: 10.1107/S1600536810008895 (PMC2984066; doi:10.1107/S1600536810008895)
Supplement: Supplementary file 2 [file e-66-0m401-Isup2.hkl]

# 
# h,k,l, Fc-squared, Fo-squared, sigma(Fo-squared) and status flag 
# 
data_I
_shelx_title ' 70807am in P-1' 
_shelx_refln_list_code          4 
_shelx_F_calc_maximum      109.11 
_exptl_crystal_F_000       387.00 
_reflns_d_resolution_high  0.8316 
 
loop_ 
 _symmetry_equiv_pos_as_xyz 
 'x, y, z' 
 '-x, -y, -z' 
 
_cell_length_a     8.5297 
_cell_length_b     8.6688 
_cell_length_c    11.1816 
_cell_angle_alpha  84.319 
_cell_angle_beta   86.077 
_cell_angle_gamma  63.475 
 
_shelx_F_squared_multiplier     1.000 
 
loop_ 
 _refln_index_h 
 _refln_index_k 
 _refln_index_l 
 _refln_F_squared_calc 
 _refln_F_squared_meas 
 _refln_F_squared_sigma 
 _refln_observed_status 
   1   0   0     3687.14     3583.78    127.17 o 
   2   0   0      381.23      358.01     14.41 o 
   3   0   0      894.11      843.90     32.34 o 
   4   0   0        0.34        3.19      2.17 o 
   5   0   0      343.11      303.19     14.86 o 
   6   0   0      168.12      201.59     11.93 o 
   7   0   0       76.14       68.91      7.70 o 
   8   0   0      140.15      122.79     10.47 o 
   9   0   0        0.86        3.09      3.97 o 
  -8   1   0       63.35       75.86      8.63 o 
  -7   1   0        8.82       25.36      5.62 o 
  -6   1   0        0.54        0.00      3.40 o 
  -5   1   0        0.74        2.58      3.08 o 
  -4   1   0      618.47      657.86     27.13 o 
  -3   1   0     2349.97     2192.79     80.09 o 
  -2   1   0       22.01       30.44      2.83 o 
  -1   1   0     5115.91     5627.02    199.32 o 
   0   1   0      758.17      763.18     27.59 o 
   1   1   0     2953.68     3480.40    108.39 o 
   2   1   0      464.22      419.11     17.97 o 
   3   1   0      394.90      277.27      8.10 o 
   4   1   0     1352.75     1216.55     45.85 o 
   5   1   0      258.68      227.63     11.67 o 
   6   1   0       92.93       92.62      7.77 o 
   7   1   0      102.49       83.32      7.67 o 
   8   1   0       27.37       39.42      6.21 o 
   9   1   0      147.59      146.38     11.48 o 
  -8   2   0        4.56        4.27      4.93 o 
  -7   2   0       53.95       61.53      8.29 o 
  -6   2   0        1.07        0.60      3.93 o 
  -5   2   0      324.85      364.50     18.24 o 
  -4   2   0      147.35      106.95      8.19 o 
  -3   2   0        1.92        3.87      2.29 o 
  -2   2   0     3518.58     3627.17    130.05 o 
  -1   2   0        1.32        1.96      1.08 o 
   0   2   0      164.50      179.73      7.67 o 
   1   2   0     5293.10     6324.26    205.20 o 
   2   2   0      995.02      940.28     19.37 o 
   3   2   0     1321.15     1250.35     25.85 o 
   4   2   0     1001.77      936.50     19.69 o 
   5   2   0      162.79      191.13     10.07 o 
   6   2   0      820.99      832.84     33.71 o 
   7   2   0        0.29        1.09      2.36 o 
   8   2   0      331.23      309.24     16.82 o 
   9   2   0      172.80      165.34     12.01 o 
  -7   3   0        0.19        0.00      4.39 o 
  -6   3   0       48.68       49.17      7.70 o 
  -5   3   0       81.80       81.09      8.34 o 
  -4   3   0        1.66        0.07      2.82 o 
  -3   3   0      125.57      112.50      7.50 o 
  -2   3   0      258.91      327.24     14.66 o 
  -1   3   0     1194.59     1233.19     45.91 o 
   0   3   0     2428.61     2409.77     86.85 o 
   1   3   0       41.70       46.88      3.55 o 
   2   3   0     1791.17     2002.37     50.15 o 
   3   3   0     5953.60     6152.26    149.53 o 
   4   3   0     1978.92     2676.47     66.30 o 
   5   3   0     2055.01     1968.97     40.32 o 
   6   3   0       11.35        0.90      1.59 o 
   7   3   0      172.42      158.51     10.20 o 
   8   3   0       14.22       12.39      4.04 o 
   9   3   0       15.68        5.11      3.67 o 
  10   3   0        6.79       10.21      4.52 o 
  -6   4   0       69.56       57.43      8.44 o 
  -5   4   0      220.43      237.56     14.88 o 
  -4   4   0      504.54      520.47     23.82 o 
  -3   4   0      208.33      240.54     12.96 o 
  -2   4   0       36.89       47.04      4.69 o 
  -1   4   0      650.41      635.02     25.51 o 
   0   4   0        4.85        4.34      1.77 o 
   1   4   0       84.03       47.13      3.88 o 
   2   4   0      750.94      949.77     24.36 o 
   3   4   0     1095.89     1320.53     49.94 o 
   4   4   0     2297.56     2066.35     51.79 o 
   5   4   0       15.58       20.03      2.19 o 
   6   4   0      113.11      110.46      5.24 o 
   7   4   0      238.87      255.06      9.26 o 
   8   4   0       38.58       32.74      5.35 o 
   9   4   0      315.44      292.81     16.56 o 
  10   4   0       32.27       33.76      6.59 o 
  -5   5   0       43.91       45.30      7.29 o 
  -4   5   0        5.31        5.64      4.29 o 
  -3   5   0        2.33        0.00      3.05 o 
  -2   5   0       43.94       29.79      4.43 o 
  -1   5   0       21.13       11.39      2.89 o 
   0   5   0     1336.80     1428.07     53.99 o 
   1   5   0      243.86      359.44     16.00 o 
   2   5   0      103.58       85.45      5.59 o 
   3   5   0     1398.58     1324.07     33.92 o 
   4   5   0      323.78      382.27     11.44 o 
   5   5   0      174.96      245.01     12.52 o 
   6   5   0       69.58       66.77      4.03 o 
   7   5   0       18.47       10.96      2.42 o 
   8   5   0      554.55      579.03     26.21 o 
   9   5   0       34.15       51.33      6.78 o 
  10   5   0        3.07        3.96      3.63 o 
  -4   6   0       35.01       26.50      6.03 o 
  -3   6   0      106.42       87.70      8.40 o 
  -2   6   0        1.70        2.19      2.88 o 
  -1   6   0      281.29      261.61     13.55 o 
   1   6   0      586.01      505.86     21.91 o 
   2   6   0      539.08      593.52     16.53 o 
   3   6   0      182.16      192.31      9.61 o 
   4   6   0     1003.63      959.20     50.83 o 
   5   6   0      169.52      160.42      6.44 o 
   6   6   0        7.60        8.28      2.12 o 
   7   6   0      255.28      307.17     10.77 o 
   8   6   0        9.71       18.10      4.80 o 
   9   6   0       40.03       31.19      5.67 o 
  10   6   0       39.79       38.32      6.60 o 
  -3   7   0        0.85        1.88      3.94 o 
  -2   7   0      226.29      207.02     12.93 o 
  -1   7   0      106.68      101.52      8.14 o 
   0   7   0       92.06       79.34      7.54 o 
   1   7   0      873.16      960.96     38.90 o 
   2   7   0       22.15       10.93      3.14 o 
   3   7   0      111.26      107.91      7.93 o 
   4   7   0        1.31        0.58      2.11 o 
   5   7   0       55.30       44.64      6.70 o 
   6   7   0      409.14      388.96     13.23 o 
   7   7   0       13.22       10.72      2.47 o 
   8   7   0       52.18       49.63      4.36 o 
   9   7   0      166.87      197.89     15.65 o 
  -2   8   0       73.77       84.42      8.83 o 
  -1   8   0       33.39       43.06      6.57 o 
   0   8   0       21.95       30.35      5.91 o 
   1   8   0        1.17        0.00      2.27 o 
   2   8   0      248.16      267.24     14.65 o 
   3   8   0      160.55      158.30     10.20 o 
   4   8   0       50.54       54.12      6.40 o 
   5   8   0      455.20      446.00     21.35 o 
   6   8   0       15.26       18.37      4.50 o 
   7   8   0      138.88      135.78      8.40 o 
   8   8   0       46.09       51.07     13.94 o 
   9   8   0        0.19        0.00      2.06 o 
   0   9   0       13.31       26.11      6.70 o 
   1   9   0       57.64      111.06     13.31 o 
   2   9   0      113.08       95.48      8.49 o 
   3   9   0       39.01       38.34      6.06 o 
   4   9   0      429.52      432.46     21.39 o 
   5   9   0        2.53        2.04      3.52 o 
   6   9   0        8.46        8.04      3.44 o 
   7   9   0      129.30      124.91     10.33 o 
   8   9   0        0.19        0.00      2.46 o 
   2  10   0        9.79       13.12      4.66 o 
   3  10   0      149.28      130.05     10.33 o 
   4  10   0       73.75       64.29      7.47 o 
   5  10   0      141.91      132.83     10.67 o 
   6  10   0      139.73      142.45     11.55 o 
  -6 -10   1       81.97       65.85      8.21 o 
  -5 -10   1        2.39        0.00      3.12 o 
  -4 -10   1       81.09       74.85      8.14 o 
  -3 -10   1       69.23       69.54      7.90 o 
  -8  -9   1        5.36        5.91      3.96 o 
  -7  -9   1      177.84      184.06     12.95 o 
  -6  -9   1      112.66      104.92      9.11 o 
  -5  -9   1      331.23      335.63     18.47 o 
  -4  -9   1       97.72      115.75      9.68 o 
  -3  -9   1       77.90       57.93      7.21 o 
  -2  -9   1      255.97      273.95     15.80 o 
   0  -9   1       19.50       25.28      6.98 o 
  -9  -8   1        0.21        0.00      2.98 o 
  -8  -8   1       74.19       78.03      7.98 o 
  -7  -8   1       29.72       27.20      5.37 o 
  -6  -8   1      801.96      752.36     32.90 o 
  -5  -8   1     1717.61     1749.84     67.72 o 
  -4  -8   1      276.26      278.98     15.59 o 
  -3  -8   1      428.63      431.15     20.82 o 
  -2  -8   1       40.94       35.04      5.45 o 
  -1  -8   1       33.26       18.93      4.56 o 
   0  -8   1       23.08       26.77      5.87 o 
   1  -8   1       33.61       26.08      5.77 o 
   2  -8   1       13.48       17.34      5.71 o 
  -9  -7   1      199.85      184.69     12.60 o 
  -8  -7   1       47.36       43.87      4.26 o 
  -7  -7   1      136.04      130.06      6.32 o 
  -6  -7   1      359.33      383.49     12.48 o 
  -5  -7   1      196.97      193.88     11.68 o 
  -4  -7   1      152.36      131.49      9.08 o 
  -3  -7   1      156.35      171.76     10.73 o 
  -2  -7   1       67.19       57.21      5.81 o 
  -1  -7   1      233.66      254.68     13.77 o 
   0  -7   1        3.62        0.00      2.78 o 
   1  -7   1      342.71      334.09     17.23 o 
   2  -7   1      120.28      123.49      9.58 o 
   3  -7   1       71.47       93.44      9.38 o 
 -10  -6   1       97.32       91.50      9.51 o 
  -9  -6   1        0.32        4.98      3.31 o 
  -8  -6   1       57.63       72.53      7.31 o 
  -7  -6   1      153.20      159.48      7.05 o 
  -6  -6   1        1.93        1.71      1.54 o 
  -5  -6   1      533.15      489.61     14.54 o 
  -4  -6   1       67.84       83.34     14.57 o 
  -3  -6   1      261.92      275.64      8.94 o 
  -2  -6   1     1076.78     1083.35     42.50 o 
  -1  -6   1      344.44      280.18     14.01 o 
   0  -6   1      509.72      594.94     25.71 o 
   1  -6   1       76.76       81.31      6.99 o 
   2  -6   1       22.72       25.89      4.69 o 
   3  -6   1      263.05      235.27     14.23 o 
   4  -6   1       20.20       22.82      5.83 o 
 -10  -5   1        0.65        2.46      3.42 o 
  -9  -5   1        9.18       11.24      4.14 o 
  -8  -5   1        6.14       11.67      3.61 o 
  -7  -5   1       22.83       12.95      3.45 o 
  -6  -5   1      616.41      619.07     25.97 o 
  -5  -5   1       17.56       43.15      3.06 o 
  -4  -5   1     1079.89     1004.72     21.42 o 
  -3  -5   1      450.08      362.14     14.87 o 
  -2  -5   1      874.91      980.87     25.56 o 
  -1  -5   1     2880.12     3431.13    124.34 o 
   0  -5   1      643.06      553.49     23.35 o 
   1  -5   1       78.58       90.62      6.63 o 
   2  -5   1      220.32      182.65     10.69 o 
   3  -5   1       13.00       19.03      4.59 o 
   4  -5   1       46.97       38.51      6.47 o 
   5  -5   1        0.28        0.00      4.04 o 
 -10  -4   1      126.05      122.63     10.39 o 
  -9  -4   1       38.61       34.97      6.07 o 
  -8  -4   1       35.44       17.93      4.17 o 
  -7  -4   1      248.88      287.35     14.82 o 
  -6  -4   1        2.87        6.67      1.83 o 
  -5  -4   1      312.94      203.24      7.16 o 
  -4  -4   1       18.51        7.71      0.84 o 
  -3  -4   1      538.19      645.84     13.97 o 
  -2  -4   1     2822.65     2829.74     57.10 o 
  -1  -4   1      332.00      301.19      8.68 o 
   0  -4   1       79.43      126.07      7.18 o 
   1  -4   1      345.37      254.19     12.27 o 
   2  -4   1       25.49       24.99      3.75 o 
   3  -4   1      410.50      376.66     17.91 o 
   4  -4   1      408.59      442.01     21.21 o 
   5  -4   1      158.44      148.84     11.29 o 
   6  -4   1      192.42      208.48     14.65 o 
 -10  -3   1       18.70       29.12      6.11 o 
  -9  -3   1       50.26       38.51      6.42 o 
  -8  -3   1        7.69        7.09      3.78 o 
  -7  -3   1       24.56       25.28      4.42 o 
  -6  -3   1      497.97      460.84     20.41 o 
  -5  -3   1      476.73      549.20     15.06 o 
  -4  -3   1        0.40       11.31      2.32 o 
  -3  -3   1     4431.06     3770.66     75.60 o 
  -2  -3   1      981.91     1160.84     23.83 o 
  -1  -3   1      236.97      260.12      6.98 o 
   0  -3   1      277.82      203.14      6.60 o 
   1  -3   1      271.08      311.32     13.62 o 
   2  -3   1     1582.36     1553.90     57.98 o 
   3  -3   1      461.46      504.62     21.85 o 
   4  -3   1      103.79       64.62      6.39 o 
   5  -3   1      254.67      273.47     15.45 o 
   6  -3   1       22.19       16.72      6.06 o 
   7  -3   1       13.52       10.53      5.64 o 
  -9  -2   1       70.09       60.75      7.51 o 
  -8  -2   1        0.35        2.88      3.08 o 
  -7  -2   1      182.69      175.87     11.11 o 
  -6  -2   1      705.79      701.38     19.73 o 
  -5  -2   1      215.71      223.50      7.47 o 
  -4  -2   1     2436.02     2185.29     55.37 o 
  -3  -2   1      134.59       89.86      4.82 o 
  -2  -2   1     1226.73     1230.82     24.99 o 
  -1  -2   1     7368.22     9037.59    288.64 o 
   0  -2   1      863.17      880.68     22.86 o 
   1  -2   1      874.59      750.62     20.02 o 
   2  -2   1       62.21       87.08      5.44 o 
   3  -2   1      205.62      173.42      9.37 o 
   4  -2   1      562.99      561.46     24.21 o 
   5  -2   1        5.79        2.60      3.37 o 
   6  -2   1      274.63      277.54     16.17 o 
   7  -2   1      193.00      190.57     13.67 o 
   8  -2   1        0.85        1.60      4.42 o 
  -9  -1   1        0.58        3.58      3.75 o 
  -8  -1   1       14.50        9.84      4.10 o 
  -7  -1   1      144.78      122.84      9.44 o 
  -6  -1   1        2.74        5.12      2.82 o 
  -5  -1   1     1296.58     1274.85     48.64 o 
  -4  -1   1     1172.24     1356.17     35.22 o 
  -3  -1   1       53.71       43.15      2.08 o 
  -2  -1   1     4195.24     4505.74    112.14 o 
  -1  -1   1     1582.24     1911.12     47.83 o 
   0  -1   1        5.95        4.65      0.76 o 
   1  -1   1      508.09      645.13     16.93 o 
   2  -1   1      793.61      692.79     26.41 o 
   3  -1   1     1499.44     1330.46     49.75 o 
   4  -1   1        3.11        5.74      2.82 o 
   5  -1   1      347.51      327.18     16.43 o 
   6  -1   1      808.28      816.66     34.63 o 
   7  -1   1      250.60      250.02     15.25 o 
   8  -1   1      110.02      127.19     10.72 o 
  -9   0   1        1.98        7.58      4.57 o 
  -8   0   1       29.42       27.38      5.77 o 
  -7   0   1       42.00       48.34      6.40 o 
  -6   0   1      291.17      279.22     14.70 o 
  -5   0   1       78.28       73.83      6.30 o 
  -4   0   1        0.71        1.57      1.84 o 
  -3   0   1     2161.06     1920.79     70.10 o 
  -2   0   1      738.88      731.62     27.43 o 
  -1   0   1     3576.05     4469.09    158.25 o 
   0   0   1     1956.37     2115.07     53.48 o 
   1   0   1      167.90      193.90      4.30 o 
   2   0   1     6550.57     7157.43    142.40 o 
   3   0   1       13.28        4.04      1.80 o 
   4   0   1     1086.39      985.48     38.30 o 
   5   0   1      188.51      170.88     10.08 o 
   6   0   1       14.66       30.28      5.06 o 
   7   0   1      822.94      845.57     35.89 o 
   8   0   1      164.64      146.18     10.99 o 
   9   0   1        0.50        7.24      4.22 o 
  -8   1   1        0.27        0.00      3.47 o 
  -7   1   1      178.28      179.24     12.39 o 
  -5   1   1       25.57       28.92      4.86 o 
  -4   1   1     1227.46     1141.49     44.06 o 
  -3   1   1      759.24      877.94     33.98 o 
  -2   1   1      386.01      400.90     16.23 o 
  -1   1   1     4673.66     5306.66    187.87 o 
   0   1   1      441.48      585.47     21.95 o 
   1   1   1     1683.52     2136.59     55.65 o 
   2   1   1      865.13      850.25     17.44 o 
   3   1   1        0.86        0.69      0.64 o 
   4   1   1      885.86      798.76     21.23 o 
   5   1   1       69.06       58.51      5.25 o 
   6   1   1      354.16      410.67     19.19 o 
   7   1   1      127.10      107.48      8.69 o 
   8   1   1      104.33      129.94     10.26 o 
   9   1   1      105.68      114.43     10.03 o 
  -8   2   1        0.36        2.20      4.16 o 
  -7   2   1       90.31       85.65      9.22 o 
  -6   2   1        2.71        4.23      4.17 o 
  -5   2   1      172.67      216.24     12.70 o 
  -4   2   1       87.64       69.10      6.30 o 
  -3   2   1      512.01      540.49     22.41 o 
  -2   2   1     1145.67     1029.96     38.67 o 
  -1   2   1      491.05      534.44     20.53 o 
   0   2   1    10738.21    12654.48    448.43 o 
   1   2   1      414.07      484.31     18.21 o 
   2   2   1     1867.99     2012.11     40.63 o 
   3   2   1       92.73       55.01      2.57 o 
   4   2   1      179.87      134.43      4.97 o 
   5   2   1     2371.59     2295.66     88.91 o 
   6   2   1      150.11      137.09      8.69 o 
   7   2   1        2.60        2.24      3.27 o 
   8   2   1      397.33      364.30     18.69 o 
   9   2   1       57.28       70.68      7.78 o 
  -7   3   1       56.69       55.67      8.34 o 
  -6   3   1        5.37        8.06      5.09 o 
  -5   3   1       27.83       36.24      6.16 o 
  -4   3   1       79.95       95.77      7.80 o 
  -3   3   1      818.85      782.50     31.42 o 
  -2   3   1      148.67      180.16      9.34 o 
  -1   3   1      870.75      819.12     31.20 o 
   0   3   1      219.20      257.42     10.90 o 
   1   3   1      954.08     1204.56     44.24 o 
   2   3   1     1254.96     1278.33     32.05 o 
   3   3   1        0.96        1.90      0.87 o 
   4   3   1      151.21      114.90     11.37 o 
   5   3   1      934.59      832.90     22.47 o 
   6   3   1      199.38      172.88      6.83 o 
   7   3   1      346.06      396.95     15.11 o 
   8   3   1        1.27        0.00      2.86 o 
   9   3   1       36.54       29.48      5.68 o 
  10   3   1       35.78       43.06      6.85 o 
  -6   4   1        0.43        0.00      4.09 o 
  -5   4   1      325.51      358.96     19.35 o 
  -4   4   1      334.51      313.42     16.39 o 
  -3   4   1       22.55       17.06      3.87 o 
  -2   4   1      630.03      635.12     26.04 o 
  -1   4   1       24.00       23.56      3.16 o 
   0   4   1      187.77      124.77      6.76 o 
   1   4   1       45.02       69.11      4.59 o 
   2   4   1       61.60       44.26      2.44 o 
   3   4   1     1357.84     1519.80     38.41 o 
   4   4   1      170.60      128.56     10.09 o 
   5   4   1      191.14      169.89      6.31 o 
   6   4   1      443.02      467.27     28.19 o 
   7   4   1        0.24        0.00      1.66 o 
   8   4   1      149.63      126.75      6.44 o 
   9   4   1      171.81      202.21     13.19 o 
  10   4   1       61.15       76.15      8.86 o 
  -5   5   1       21.65       16.05      5.75 o 
  -4   5   1       29.28       20.36      5.21 o 
  -3   5   1        0.84        0.00      2.91 o 
  -2   5   1       49.09       41.68      4.80 o 
  -1   5   1      170.44      126.67      7.77 o 
   1   5   1       75.89       96.33      6.29 o 
   2   5   1      905.10      878.56     23.18 o 
   3   5   1      598.94      745.79     20.13 o 
   4   5   1      281.99      347.87     10.64 o 
   5   5   1      732.47      615.43     17.45 o 
   6   5   1        0.60        1.03      1.39 o 
   7   5   1      246.47      241.67      8.94 o 
   8   5   1      356.52      386.95     19.16 o 
   9   5   1       21.93       20.72      4.76 o 
  10   5   1       54.19       52.22      7.35 o 
  -4   6   1       48.07       41.59      6.60 o 
  -3   6   1        2.65        1.73      3.67 o 
  -2   6   1        7.51       11.09      3.50 o 
  -1   6   1      186.04      187.42     10.85 o 
   0   6   1       32.45       27.49      4.07 o 
   1   6   1      500.67      446.83     19.67 o 
   2   6   1        0.79        1.19      1.12 o 
   3   6   1       10.11        6.53      1.58 o 
   4   6   1     1137.26     1010.68     41.69 o 
   5   6   1        0.77        2.65      1.44 o 
   6   6   1       53.67       60.41      4.02 o 
   7   6   1      159.60      178.50      7.54 o 
   8   6   1      217.99      186.87      8.01 o 
   9   6   1      235.19      230.15     24.05 o 
  10   6   1        2.05        3.60      3.58 o 
  -3   7   1       35.42       36.71      6.29 o 
  -2   7   1      135.37      124.61      9.64 o 
  -1   7   1       33.89       43.04      5.54 o 
   0   7   1      418.66      465.65     21.51 o 
   1   7   1        4.73        7.73      3.14 o 
   2   7   1      107.02      123.88      5.49 o 
   3   7   1       96.33       95.36      4.73 o 
   4   7   1      181.35      152.16      6.39 o 
   5   7   1       26.55       24.77      2.87 o 
   6   7   1       17.20       16.58      2.58 o 
   7   7   1        6.73        0.00      1.75 o 
   8   7   1      529.04      536.36     17.09 o 
   9   7   1      131.42      142.66      7.41 o 
  -2   8   1       18.00       30.10      6.11 o 
  -1   8   1       82.03       78.26      8.00 o 
   0   8   1       10.53       11.13      4.56 o 
   2   8   1      112.99      119.58      8.88 o 
   3   8   1        1.35        0.00      2.13 o 
   4   8   1      188.55      178.20     11.26 o 
   5   8   1      496.19      499.10     15.49 o 
   6   8   1      162.96      185.16      7.88 o 
   7   8   1      252.57      244.80      9.58 o 
   8   8   1       22.06       22.90      3.40 o 
   9   8   1       35.90       29.07      3.82 o 
   0   9   1       14.45       19.67      5.74 o 
   1   9   1      143.61      224.83     17.39 o 
   2   9   1       14.70       13.93      4.09 o 
   3   9   1      182.08      179.78     11.77 o 
   4   9   1       96.52       77.61      7.51 o 
   5   9   1       71.40       61.03      7.21 o 
   6   9   1       68.99       57.10      6.68 o 
   7   9   1        0.81        3.19      3.41 o 
   8   9   1       13.88       11.77      4.22 o 
   3  10   1      117.89      112.97      9.61 o 
   4  10   1        0.55        4.49      3.44 o 
   5  10   1       22.91       31.22      5.65 o 
   6  10   1       31.81       27.64      5.71 o 
  -5 -10   2        1.57        5.31      4.01 o 
  -4 -10   2      120.79      109.90      9.68 o 
  -7  -9   2       52.88       56.31      7.34 o 
  -6  -9   2       12.57       20.15      4.98 o 
  -5  -9   2       44.00       41.43      6.57 o 
  -4  -9   2        0.51        0.00      2.46 o 
  -3  -9   2      200.85      180.14     12.19 o 
  -2  -9   2       89.28       99.19      8.72 o 
   0  -9   2      188.32      238.72     17.06 o 
  -8  -8   2        6.27        8.63      3.78 o 
  -7  -8   2        9.56        9.87      4.07 o 
  -6  -8   2      226.21      198.36     12.86 o 
  -5  -8   2        6.52        1.22      3.25 o 
  -4  -8   2      187.19      224.65     13.72 o 
  -3  -8   2      416.51      460.69     22.00 o 
  -2  -8   2       11.02        5.08      3.44 o 
  -1  -8   2      165.99      161.54     11.11 o 
   0  -8   2        2.84        3.71      4.17 o 
   1  -8   2       53.68       71.90      8.46 o 
   2  -8   2      266.90      251.83     15.78 o 
  -9  -7   2       43.74       39.46      6.42 o 
  -8  -7   2       97.44       89.09      8.21 o 
  -7  -7   2      230.56      254.07     14.59 o 
  -6  -7   2      169.06      159.20     10.80 o 
  -5  -7   2      255.34      211.86     12.66 o 
  -4  -7   2        1.43        0.00      2.23 o 
  -3  -7   2      125.97      146.09      9.73 o 
  -2  -7   2      102.86      150.23      9.75 o 
  -1  -7   2       42.20       38.41      5.31 o 
   1  -7   2       93.80       87.51      8.17 o 
   2  -7   2      104.36       94.20      8.62 o 
   3  -7   2      246.83      258.45     15.90 o 
  -9  -6   2       24.38       37.45      6.00 o 
  -8  -6   2      201.50      217.89     13.15 o 
  -7  -6   2        3.92        5.35      3.28 o 
  -6  -6   2      391.32      385.13     20.32 o 
  -5  -6   2      663.60      673.66     19.03 o 
  -4  -6   2       53.79       47.59      5.37 o 
  -3  -6   2      472.39      472.34     20.26 o 
  -2  -6   2       72.19       43.62      4.89 o 
  -1  -6   2      247.85      211.12     11.64 o 
   0  -6   2      852.41      931.05     37.88 o 
   1  -6   2        2.64        0.00      1.99 o 
   2  -6   2      107.45      105.55      8.39 o 
   3  -6   2      130.88      125.56     10.30 o 
   4  -6   2       38.73       54.21      7.65 o 
  -9  -5   2       80.59       75.12      7.91 o 
  -8  -5   2       53.53       37.61      5.71 o 
  -7  -5   2      216.51      231.36     12.93 o 
  -6  -5   2       45.70       66.64      6.23 o 
  -5  -5   2       39.05       41.47      3.10 o 
  -4  -5   2     1005.10      808.71     17.53 o 
  -3  -5   2        0.53        2.08      0.88 o 
  -2  -5   2        7.34       12.43      1.24 o 
  -1  -5   2       94.31       59.01      3.48 o 
   0  -5   2      435.67      396.80     17.98 o 
   1  -5   2      517.13      569.04     24.21 o 
   2  -5   2       51.48       42.42      5.32 o 
   3  -5   2       96.10       98.46      8.26 o 
   4  -5   2      247.16      185.44     12.44 o 
   5  -5   2        4.32        0.00      3.67 o 
 -10  -4   2       95.10      121.12     10.56 o 
  -9  -4   2        5.01        6.32      3.54 o 
  -8  -4   2      259.56      252.68     14.23 o 
  -7  -4   2      178.15      168.50     10.46 o 
  -6  -4   2       21.63       36.53      4.47 o 
  -5  -4   2      619.62      500.18     21.45 o 
  -4  -4   2      229.67      128.19      3.79 o 
  -3  -4   2      392.89      358.12      8.31 o 
  -2  -4   2      465.21      340.98      8.34 o 
  -1  -4   2        3.67        8.45      0.89 o 
   0  -4   2      134.49      162.43      6.14 o 
   1  -4   2        7.76        2.13      1.84 o 
   2  -4   2        6.18        8.43      2.91 o 
   3  -4   2      354.77      319.27     15.97 o 
   4  -4   2       95.99      108.36      8.75 o 
   5  -4   2      255.98      245.12     15.26 o 
   6  -4   2      193.59      203.06     14.80 o 
  -9  -3   2        1.08        0.00      2.88 o 
  -8  -3   2       75.34       79.30      7.61 o 
  -7  -3   2      103.57      101.87      7.84 o 
  -6  -3   2      913.14      972.64     38.47 o 
  -5  -3   2        8.56       19.65      1.61 o 
  -4  -3   2      591.71      440.39     12.31 o 
  -3  -3   2     1016.30     1026.66     26.75 o 
  -2  -3   2     1337.14     1636.31     41.82 o 
  -1  -3   2     1789.57     1892.24     38.40 o 
   0  -3   2        2.72        1.42      0.82 o 
   1  -3   2      808.74      959.29     33.74 o 
   2  -3   2     1365.75     1274.25     48.32 o 
   3  -3   2      129.51      155.99      9.28 o 
   4  -3   2      368.64      325.40     16.29 o 
   5  -3   2      291.50      279.12     15.65 o 
   6  -3   2        2.21        0.00      4.70 o 
   7  -3   2       21.77       30.14      7.32 o 
  -9  -2   2       14.62       16.04      4.72 o 
  -8  -2   2        5.60        1.88      3.21 o 
  -7  -2   2      331.87      304.74     15.81 o 
  -6  -2   2      198.63      214.96      7.61 o 
  -5  -2   2      412.22      322.43      9.89 o 
  -4  -2   2        3.64        2.44      0.83 o 
  -3  -2   2      621.80      509.98     20.90 o 
  -2  -2   2      997.73      922.30     23.86 o 
  -1  -2   2       27.76       27.89      5.78 o 
   0  -2   2      119.27      114.22      3.98 o 
   1  -2   2      293.29      247.41      8.67 o 
   2  -2   2      624.45      830.70     22.52 o 
   3  -2   2     3544.59     3423.96    123.91 o 
   4  -2   2      349.78      375.42     17.46 o 
   5  -2   2        0.66        6.00      3.78 o 
   6  -2   2      289.08      350.88     18.92 o 
   7  -2   2       53.59       48.41      7.61 o 
   8  -2   2       16.72       21.52      6.36 o 
  -9  -1   2        2.94        0.00      3.19 o 
  -8  -1   2      125.34       83.89      8.24 o 
  -7  -1   2        2.04        0.45      2.86 o 
  -6  -1   2       95.67       92.85      4.67 o 
  -5  -1   2      903.71      849.39     23.29 o 
  -4  -1   2      522.68      468.55     14.99 o 
  -3  -1   2      299.54      426.84     11.91 o 
  -2  -1   2       13.47       13.65      1.15 o 
  -1  -1   2       27.51       53.95      2.10 o 
   0  -1   2     1123.60     1297.12     32.85 o 
   1  -1   2     3371.29     3617.84     72.28 o 
   2  -1   2     2227.04     2075.06     52.75 o 
   3  -1   2     2742.68     3190.22     80.80 o 
   4  -1   2      128.64      109.79      7.62 o 
   5  -1   2      361.05      407.07     19.38 o 
   6  -1   2      105.77       79.35      7.90 o 
   7  -1   2       47.64       60.23      7.48 o 
   8  -1   2       85.55       81.09      9.08 o 
  -9   0   2       12.44       12.86      4.91 o 
  -8   0   2        0.17        0.00      3.58 o 
  -7   0   2       46.45       52.27      6.99 o 
  -6   0   2      159.22      143.26     10.93 o 
  -5   0   2        0.69        0.00      1.81 o 
  -4   0   2        2.34        3.25      1.55 o 
  -3   0   2      169.72      199.93      6.53 o 
  -2   0   2      200.30      191.42     10.62 o 
  -1   0   2     5891.33     7351.33    256.25 o 
   0   0   2      106.23       89.29      3.28 o 
   1   0   2     7123.13     7675.73    152.20 o 
   2   0   2      952.76     1031.56     21.28 o 
   3   0   2      715.30      705.61     15.22 o 
   4   0   2     1249.01     1214.94     43.14 o 
   5   0   2      125.74      113.49      7.97 o 
   6   0   2       72.65       67.26      6.82 o 
   7   0   2      229.95      247.47     14.37 o 
   8   0   2        3.42        6.89      4.36 o 
   9   0   2       54.69       58.00      8.01 o 
  -8   1   2       39.22       33.07      6.30 o 
  -7   1   2      401.56      368.86     19.13 o 
  -6   1   2        0.30        0.00      2.76 o 
  -5   1   2      133.29      148.98      9.73 o 
  -4   1   2      364.95      336.75     15.74 o 
  -3   1   2      532.61      663.23     26.34 o 
  -2   1   2     2071.90     1954.17     70.85 o 
  -1   1   2     2538.78     3155.27     79.00 o 
   0   1   2       92.02      111.13      3.32 o 
   1   1   2      560.04      650.55     13.41 o 
   2   1   2     3706.96     3824.85     76.44 o 
   3   1   2      194.80      125.76      4.69 o 
   4   1   2       10.88       13.53      1.68 o 
   5   1   2      176.65      150.25      8.43 o 
   6   1   2     1568.13     1678.77     64.03 o 
   7   1   2      443.68      423.11     20.51 o 
   8   1   2      196.45      204.12     13.01 o 
   9   1   2       35.31       26.57      5.78 o 
  -8   2   2       10.81       15.19      4.99 o 
  -7   2   2       92.17       85.45      8.80 o 
  -6   2   2      352.76      376.61     19.45 o 
  -5   2   2        8.96        5.68      3.90 o 
  -4   2   2        1.94        2.89      2.78 o 
  -3   2   2      601.14      514.17     21.55 o 
  -2   2   2      342.45      335.28     14.27 o 
  -1   2   2        6.03        2.68      1.18 o 
   0   2   2    11905.91    14383.33    509.31 o 
   1   2   2     3043.57     4115.19    149.64 o 
   2   2   2     3382.28     3797.08     75.86 o 
   3   2   2        3.13        7.41      0.69 o 
   4   2   2       55.39       53.44      2.78 o 
   5   2   2      750.02      660.98     18.31 o 
   6   2   2      297.20      248.55      8.81 o 
   7   2   2     1137.90     1167.45     46.52 o 
   8   2   2       93.30       84.95      7.83 o 
   9   2   2       20.45       32.12      5.97 o 
  -7   3   2      109.15      144.09     12.10 o 
  -6   3   2      239.56      264.36     16.01 o 
  -5   3   2       22.92       15.65      4.88 o 
  -4   3   2      170.34      168.89     10.59 o 
  -3   3   2        4.98        9.85      2.99 o 
  -2   3   2      989.63     1015.70     38.70 o 
  -1   3   2      415.78      428.56     17.31 o 
   1   3   2      382.96      433.37     16.89 o 
   2   3   2      562.82      625.13     13.34 o 
   3   3   2      191.63      202.88      4.95 o 
   4   3   2      908.43      756.15     20.17 o 
   5   3   2      226.98      251.92      8.36 o 
   6   3   2      854.24      924.04     25.18 o 
   7   3   2      293.20      331.70     11.33 o 
   8   3   2       10.48        5.54      3.21 o 
   9   3   2       15.48       15.25      4.66 o 
  10   3   2        0.60        4.27      3.68 o 
  -6   4   2       78.37       93.96      9.85 o 
  -5   4   2      283.37      311.96     17.49 o 
  -4   4   2      127.64      100.26      8.92 o 
  -3   4   2      524.73      541.09     23.51 o 
  -2   4   2      137.20      155.18      8.79 o 
  -1   4   2        0.51        1.47      1.65 o 
   1   4   2      692.86      776.06     29.46 o 
   2   4   2      737.82      795.29     20.83 o 
   3   4   2      334.18      266.88      6.49 o 
   4   4   2       60.33       36.14      2.51 o 
   5   4   2      123.81      129.33      5.28 o 
   6   4   2      113.99       80.89      4.30 o 
   7   4   2       14.00       11.06      2.31 o 
   8   4   2       51.58       49.32      4.23 o 
   9   4   2        4.78        0.45      2.59 o 
  10   4   2      193.02      249.58     15.91 o 
  -5   5   2        1.94        6.75      4.80 o 
  -4   5   2       75.30       64.06      7.51 o 
  -3   5   2       81.84       58.52      6.44 o 
  -2   5   2       90.71       86.76      6.96 o 
  -1   5   2      304.89      307.79     14.34 o 
   0   5   2        0.68       14.41      2.78 o 
   1   5   2      208.73      211.12     10.23 o 
   2   5   2      912.67     1088.22     41.26 o 
   3   5   2        2.10        0.45      1.04 o 
   4   5   2        1.03        3.01      1.87 o 
   5   5   2       11.28        4.78      1.56 o 
   6   5   2       38.14       35.91      3.11 o 
   7   5   2      452.82      505.93     15.65 o 
   8   5   2        0.45        4.52      2.43 o 
   9   5   2       40.19       34.15      3.96 o 
  10   5   2      114.71      139.55     10.98 o 
  -4   6   2       52.70       46.96      7.06 o 
  -3   6   2      146.84      137.27      9.90 o 
  -2   6   2      531.31      490.21     22.23 o 
  -1   6   2       18.15       16.44      3.55 o 
   0   6   2      105.24       94.88      6.92 o 
   1   6   2      869.07      932.85     36.54 o 
   2   6   2        4.63        1.17      1.52 o 
   3   6   2      134.20      109.90      4.86 o 
   4   6   2        3.51        2.30      1.37 o 
   5   6   2        5.66       13.50      3.42 o 
   6   6   2      312.48      339.28     11.29 o 
   7   6   2       11.32       21.05      2.83 o 
   8   6   2       51.62       53.11      4.32 o 
   9   6   2       30.51       34.79      4.75 o 
  10   6   2        1.58        3.65      2.45 o 
  -3   7   2      208.81      193.94     12.93 o 
  -2   7   2       86.87       88.23      8.13 o 
  -1   7   2       54.47       51.37      5.77 o 
   0   7   2      374.57      398.65     18.87 o 
   1   7   2       79.71       71.33      6.20 o 
   2   7   2      353.58      338.35     16.11 o 
   3   7   2        3.81        0.00      1.35 o 
   4   7   2      119.28      118.11      5.49 o 
   5   7   2      208.30      167.66      6.98 o 
   6   7   2       21.19       24.64      2.97 o 
   7   7   2      134.09      121.48      6.13 o 
   8   7   2       58.02       60.04      4.70 o 
   9   7   2        1.42        2.18      3.73 o 
  -2   8   2       58.74       61.39      7.67 o 
  -1   8   2      118.49      137.21     10.27 o 
   0   8   2       40.49       34.64      5.77 o 
   2   8   2       37.73       41.73      5.21 o 
   3   8   2       28.26       27.03      3.19 o 
   4   8   2      147.94      137.54      6.33 o 
   5   8   2       85.33       88.54      5.08 o 
   6   8   2      593.65      578.22     17.76 o 
   7   8   2      311.75      295.57     11.49 o 
   8   8   2       16.22       12.14      2.99 o 
   9   8   2       92.51       88.02      7.65 o 
   0   9   2       24.73       25.84      6.09 o 
   1   9   2        1.18       10.04      5.80 o 
   2   9   2        5.38        0.00      2.59 o 
   3   9   2      135.76      131.59      9.57 o 
   4   9   2        7.38        7.06      3.54 o 
   5   9   2      164.06      149.27     10.69 o 
   6   9   2      104.44      100.23      8.49 o 
   7   9   2        3.63        3.88      2.22 o 
   8   9   2      100.13      100.09      6.00 o 
   3  10   2       21.87       26.20      5.18 o 
   4  10   2       56.08       52.32      6.70 o 
   5  10   2      136.38      124.40      9.88 o 
   6  10   2       25.42       23.56      5.27 o 
  -7  -9   3        4.63        5.75      3.83 o 
  -6  -9   3      104.33      105.15      9.47 o 
  -5  -9   3       32.07       35.25      6.17 o 
  -4  -9   3        2.98        1.06      2.99 o 
  -3  -9   3      289.15      291.82     16.86 o 
  -2  -9   3       69.62       73.90      7.94 o 
  -8  -8   3       16.35       16.26      4.73 o 
  -7  -8   3      151.30      142.47     10.76 o 
  -6  -8   3       93.94       98.59      8.67 o 
  -5  -8   3       15.21       14.54      4.63 o 
  -4  -8   3      426.17      416.56     20.95 o 
  -3  -8   3       83.02       66.91      7.05 o 
  -2  -8   3      202.82      172.12     11.47 o 
  -1  -8   3       77.71       88.96      8.27 o 
   0  -8   3        0.44        0.95      4.29 o 
   1  -8   3      204.24      229.65     15.03 o 
  -9  -7   3        9.41       10.57      3.98 o 
  -8  -7   3      165.06      171.58     11.80 o 
  -7  -7   3      130.27      131.27      9.81 o 
  -6  -7   3       14.69       24.53      4.70 o 
  -5  -7   3       27.85       22.14      4.60 o 
  -4  -7   3       14.94       17.59      4.26 o 
  -3  -7   3       18.43       29.08      3.16 o 
  -2  -7   3        7.80       22.03      4.29 o 
  -1  -7   3        1.15       12.56      3.96 o 
   1  -7   3      349.71      329.64     17.69 o 
   2  -7   3      376.25      362.70     19.09 o 
   3  -7   3      156.23      158.68     12.24 o 
  -9  -6   3      115.85      121.76      9.81 o 
  -8  -6   3       40.48       33.62      5.71 o 
  -7  -6   3        1.08        2.86      2.86 o 
  -6  -6   3        5.09       15.84      3.88 o 
  -5  -6   3      630.23      550.56     24.49 o 
  -4  -6   3        4.97        0.00      2.13 o 
  -3  -6   3      154.57      161.85      6.51 o 
  -2  -6   3       61.52       27.42      2.80 o 
  -1  -6   3      829.77     1025.89     46.49 o 
   0  -6   3      189.34      159.43     10.40 o 
   1  -6   3      267.05      231.01     12.96 o 
   2  -6   3      693.69      659.67     29.05 o 
   3  -6   3        7.06        6.16      4.04 o 
   4  -6   3       34.21       33.75      6.85 o 
  -9  -5   3       16.80       23.98      5.21 o 
  -8  -5   3       10.71        5.08      3.42 o 
  -7  -5   3      359.29      421.27     20.08 o 
  -6  -5   3       28.01       33.75      4.79 o 
  -5  -5   3        3.10       12.92      3.34 o 
  -4  -5   3       91.54      100.04      4.32 o 
  -3  -5   3      192.53      195.69      6.96 o 
  -2  -5   3      176.92      222.68     14.14 o 
  -1  -5   3      144.58       89.02      4.44 o 
   0  -5   3      426.01      468.73     27.51 o 
   1  -5   3      413.83      377.64     17.55 o 
   2  -5   3        0.54        2.72      2.78 o 
   3  -5   3       75.87       79.28      7.77 o 
   4  -5   3       56.34       61.95      7.73 o 
   5  -5   3        1.20        2.56      4.24 o 
  -9  -4   3       23.18       25.33      5.34 o 
  -8  -4   3      457.04      452.34     21.88 o 
  -7  -4   3       10.56        7.70      3.18 o 
  -6  -4   3       54.28       38.93      4.68 o 
  -5  -4   3        2.85       12.25      2.93 o 
  -4  -4   3        1.53        2.28      1.41 o 
  -3  -4   3     1101.61      864.08     23.27 o 
  -2  -4   3      248.03      327.33     10.03 o 
  -1  -4   3        8.33       24.30      2.25 o 
   0  -4   3      727.74      630.85     25.91 o 
   1  -4   3        9.37        4.50      1.87 o 
   2  -4   3       52.16       55.93      5.44 o 
   3  -4   3        4.14        1.01      2.66 o 
   4  -4   3       11.74        9.58      4.07 o 
   5  -4   3      429.83      460.28     22.99 o 
   6  -4   3       69.30       71.90      9.29 o 
  -9  -3   3       96.03       78.55      8.16 o 
  -8  -3   3        0.17        0.91      3.34 o 
  -7  -3   3        1.69        2.86      2.65 o 
  -6  -3   3       21.50       41.48      4.79 o 
  -5  -3   3       73.04       84.37      3.75 o 
  -4  -3   3      891.04      718.73     19.55 o 
  -3  -3   3      184.73      302.65      9.06 o 
  -2  -3   3      224.25      248.75     13.40 o 
  -1  -3   3       85.92      205.20      6.77 o 
   0  -3   3       45.20       28.06      2.19 o 
   1  -3   3     1194.73     1270.94     33.59 o 
   2  -3   3      356.52      307.30     13.29 o 
   3  -3   3        1.73        0.47      2.17 o 
   4  -3   3      434.05      430.81     20.24 o 
   5  -3   3      200.63      204.97     12.88 o 
   6  -3   3       77.84       59.33      8.01 o 
   7  -3   3        0.73        9.64      5.50 o 
  -9  -2   3       17.80       25.87      5.58 o 
  -8  -2   3      233.34      218.02     13.49 o 
  -7  -2   3      389.34      373.29     18.34 o 
  -6  -2   3      126.76      115.47      5.08 o 
  -5  -2   3      955.11      937.73     25.31 o 
  -4  -2   3       32.83       76.91      3.42 o 
  -3  -2   3      205.79      167.87      5.54 o 
  -2  -2   3       89.53       73.99      3.03 o 
  -1  -2   3     1878.85     2499.95     89.91 o 
   0  -2   3       72.55       48.38      2.49 o 
   1  -2   3      154.82      127.05      4.70 o 
   2  -2   3       57.79       60.27      3.32 o 
   3  -2   3       88.57       36.01      2.90 o 
   4  -2   3       21.66       17.06      3.63 o 
   5  -2   3      126.14      122.80      9.24 o 
   6  -2   3      151.82      184.31     12.76 o 
   7  -2   3        0.69        3.57      4.72 o 
  -9  -1   3       66.90       71.80      8.20 o 
  -8  -1   3      209.88      180.04     12.17 o 
  -7  -1   3        5.65       12.50      3.84 o 
  -6  -1   3      185.15      166.89      6.76 o 
  -5  -1   3      105.58       85.55      4.18 o 
  -4  -1   3      673.26      678.76     18.70 o 
  -3  -1   3      117.62       94.04      5.04 o 
  -2  -1   3      881.95      982.14     35.84 o 
  -1  -1   3     1170.80     2050.39     51.67 o 
   0  -1   3     1384.96     1533.08    127.83 o 
   1  -1   3      392.23      455.99     10.63 o 
   2  -1   3      755.21      705.97     15.09 o 
   3  -1   3       12.23       32.54      2.77 o 
   4  -1   3      281.97      167.66      6.63 o 
   5  -1   3      246.05      308.60     15.91 o 
   6  -1   3        0.37        0.00      3.04 o 
   7  -1   3      105.49      133.43     10.88 o 
   8  -1   3        0.56        9.98      4.86 o 
  -8   0   3       54.99       80.78      8.34 o 
  -7   0   3      136.11      111.50      6.03 o 
  -6   0   3        0.78        0.00      1.43 o 
  -5   0   3        7.33        4.64      1.50 o 
  -4   0   3       16.22        3.58      1.21 o 
  -3   0   3      235.22      196.23      6.53 o 
  -2   0   3      276.74      319.94      9.15 o 
  -1   0   3      153.54      137.70      4.27 o 
   0   0   3      182.47      180.63      5.26 o 
   1   0   3     6435.61     7153.94    142.08 o 
   2   0   3     2171.56     2269.01     45.84 o 
   3   0   3     2243.34     1987.29     40.65 o 
   4   0   3      347.58      412.05      9.90 o 
   5   0   3       25.86       48.19      5.51 o 
   6   0   3       11.68       21.18      4.69 o 
   7   0   3        7.30       14.26      4.65 o 
   8   0   3       23.31       34.44      6.27 o 
  -8   1   3      215.21      209.63     11.88 o 
  -7   1   3       67.25       68.67      8.91 o 
  -6   1   3      100.89       96.36      5.53 o 
  -5   1   3      103.58       91.82      5.05 o 
  -4   1   3       81.40       62.41      3.70 o 
  -3   1   3      591.60      576.75     18.16 o 
  -2   1   3       84.98       88.03      3.69 o 
  -1   1   3       24.45       18.66      1.45 o 
   0   1   3    10161.01    11450.91    398.68 o 
   1   1   3      127.49      156.39      4.56 o 
   2   1   3      919.78      992.06     20.56 o 
   3   1   3        5.87        4.89      0.81 o 
   4   1   3        4.16        5.54      1.02 o 
   5   1   3      364.86      386.10     11.88 o 
   6   1   3      121.85      127.40      6.50 o 
   7   1   3       50.49       44.52      6.00 o 
   8   1   3      231.40      222.84     13.98 o 
   9   1   3        2.76        0.17      3.44 o 
  -7   2   3        3.12        1.56      2.40 o 
  -6   2   3       16.57       20.82      5.08 o 
  -5   2   3        0.70        5.05      3.38 o 
  -4   2   3      224.11      209.03     11.61 o 
  -3   2   3      142.01      117.29      7.32 o 
  -2   2   3      221.24      228.62     10.57 o 
  -1   2   3      573.04      593.72     24.41 o 
   0   2   3     1191.90     1536.01     39.01 o 
   1   2   3     3589.43     3932.79     98.05 o 
   2   2   3       67.80       68.87      2.14 o 
   3   2   3       54.18       83.90      2.62 o 
   4   2   3      303.11      222.42      5.70 o 
   5   2   3      132.85      105.63      4.35 o 
   6   2   3       31.92       24.61      3.91 o 
   7   2   3        0.59        0.00      4.69 o 
   8   2   3       19.15       12.04      4.36 o 
   9   2   3      118.44      108.57      9.61 o 
  -7   3   3       52.08       53.56      5.57 o 
  -6   3   3        0.53        0.00      3.87 o 
  -5   3   3      345.56      322.32     16.98 o 
  -4   3   3       28.22       28.37      5.15 o 
  -3   3   3        0.39        0.00      2.06 o 
  -2   3   3     1415.80     1373.96     51.26 o 
  -1   3   3      258.08      256.62     11.18 o 
   0   3   3      146.74      114.14      4.24 o 
   1   3   3      249.38      292.00      8.41 o 
   2   3   3      163.00      139.89      3.78 o 
   3   3   3      627.39      550.81     12.01 o 
   4   3   3       65.27       56.17      2.08 o 
   5   3   3      327.30      315.06      9.91 o 
   6   3   3     1352.86     1419.39     37.23 o 
   7   3   3        1.35        2.68      2.01 o 
   8   3   3       28.89       20.77      3.20 o 
   9   3   3       24.97       26.00      5.58 o 
  -6   4   3      173.96      185.38     13.64 o 
  -5   4   3      240.10      257.05     15.67 o 
  -4   4   3      221.95      189.61     12.19 o 
  -3   4   3      659.53      668.65     28.10 o 
  -2   4   3       93.70       89.42      6.44 o 
  -1   4   3       50.36       40.53      3.81 o 
   0   4   3      783.08      926.68     34.79 o 
   1   4   3      604.15      715.75     19.40 o 
   2   4   3      243.33      229.40      7.83 o 
   3   4   3      268.10      282.84      6.89 o 
   4   4   3      478.17      552.48     12.23 o 
   5   4   3       41.45       32.63      2.60 o 
   6   4   3        0.25        2.02      1.48 o 
   7   4   3      230.41      238.59      9.02 o 
   8   4   3        1.56        2.10      2.11 o 
   9   4   3        5.18        2.51      2.32 o 
  10   4   3       42.77       46.64      7.14 o 
  -5   5   3       60.36       50.74      7.77 o 
  -4   5   3      204.34      183.32     12.47 o 
  -3   5   3      146.60      147.01     10.14 o 
  -2   5   3       25.66       21.87      4.11 o 
  -1   5   3      138.48      158.87      8.88 o 
   0   5   3       23.62       25.26      3.16 o 
   1   5   3      838.81      992.94     37.62 o 
   2   5   3       84.76      116.79      4.76 o 
   3   5   3     1587.61     1730.11     35.87 o 
   4   5   3     1753.06     1805.13     45.98 o 
   5   5   3       24.17       18.50      2.53 o 
   6   5   3      196.91      208.51      7.80 o 
   7   5   3      165.32      172.29      7.18 o 
   8   5   3        2.21        3.83      2.01 o 
   9   5   3       49.10       50.86      4.61 o 
  10   5   3        1.42        2.30      2.45 o 
  -4   6   3       26.52       23.19      5.86 o 
  -3   6   3       59.90       55.10      6.78 o 
  -2   6   3      100.66       85.05      7.38 o 
  -1   6   3        7.80        6.44      3.02 o 
   0   6   3      557.47      564.60     23.61 o 
   1   6   3      206.53      218.54     10.98 o 
   2   6   3      212.25      218.19     10.75 o 
   3   6   3      391.50      342.83      8.68 o 
   4   6   3        5.18        9.98      1.98 o 
   5   6   3      507.92      495.76     14.85 o 
   6   6   3       37.86       36.07      3.29 o 
   7   6   3        0.28        0.00      2.04 o 
   8   6   3      114.87      119.02      6.24 o 
   9   6   3        0.62        2.93      2.13 o 
  10   6   3        4.54        5.10      7.69 o 
  -3   7   3      208.36      189.82     12.86 o 
  -2   7   3       38.41       52.06      6.39 o 
  -1   7   3      134.61      127.12      9.01 o 
   0   7   3      102.84      108.83      8.04 o 
   2   7   3      424.54      483.63     20.99 o 
   3   7   3      127.99      133.41      5.85 o 
   4   7   3       39.02       31.77      3.04 o 
   5   7   3       10.87       14.13      3.63 o 
   6   7   3       57.82       49.98      3.87 o 
   7   7   3      116.54      128.60      7.67 o 
   8   7   3        2.35        2.20      2.23 o 
   9   7   3       35.91       32.48      4.01 o 
  -2   8   3      135.51      119.25     10.07 o 
  -1   8   3       46.90       60.82      7.01 o 
   0   8   3       19.07       20.15      4.79 o 
   1   8   3      186.31      226.87     13.84 o 
   2   8   3        7.38        9.83      3.32 o 
   3   8   3       73.77       78.27      4.66 o 
   4   8   3       65.02       72.40      4.60 o 
   5   8   3       39.25       44.03      3.79 o 
   6   8   3      844.49      815.85     36.28 o 
   7   8   3       52.89       47.40      4.21 o 
   8   8   3        3.67        5.02      2.28 o 
   9   8   3       17.27       29.19      3.88 o 
   1   9   3       47.51       69.79      9.12 o 
   2   9   3      339.09      347.29     17.91 o 
   3   9   3      180.18      165.89     10.72 o 
   4   9   3       19.30       18.31      4.16 o 
   5   9   3      253.91      252.43     17.76 o 
   6   9   3       36.23       40.42      3.99 o 
   7   9   3       10.27       13.34      2.98 o 
   8   9   3        4.19        4.73      2.29 o 
   5  10   3       15.06       11.61      4.10 o 
   6  10   3       14.83       20.67      4.92 o 
  -6  -9   4       96.87       86.22      8.92 o 
  -5  -9   4       19.57       21.69      5.27 o 
  -4  -9   4      174.23      167.81     11.85 o 
  -3  -9   4       89.29      105.68      9.45 o 
  -2  -9   4        3.76        0.10      2.98 o 
  -8  -8   4        3.32        0.62      2.91 o 
  -7  -8   4        8.28        8.79      3.88 o 
  -6  -8   4        5.04        2.86      3.37 o 
  -5  -8   4      190.46      188.41     12.54 o 
  -4  -8   4      112.61      115.32      9.42 o 
  -3  -8   4      145.20      118.70      9.16 o 
  -2  -8   4      495.20      528.98     25.09 o 
  -1  -8   4        0.31        2.32      3.14 o 
   0  -8   4       10.46       10.82      4.92 o 
   1  -8   4       21.28       29.72      6.14 o 
  -8  -7   4       63.19       50.71      6.75 o 
  -7  -7   4       21.73       14.44      4.34 o 
  -6  -7   4      378.65      355.35     18.63 o 
  -5  -7   4      413.15      415.96     20.31 o 
  -4  -7   4        0.58        0.00      2.27 o 
  -3  -7   4       39.42       59.31      5.97 o 
  -2  -7   4       15.69       18.55      2.90 o 
  -1  -7   4        1.76        2.92      2.62 o 
   1  -7   4       85.88       91.65      8.53 o 
   2  -7   4       32.92       43.47      6.69 o 
  -9  -6   4       51.58       52.87      7.18 o 
  -8  -6   4        4.73        2.22      3.09 o 
  -7  -6   4       71.27       83.53      7.60 o 
  -6  -6   4       60.94       77.25      7.15 o 
  -5  -6   4      277.57      290.41     15.29 o 
  -4  -6   4      486.26      480.16     14.68 o 
  -3  -6   4       52.05       56.79      3.69 o 
  -2  -6   4      279.03      238.54     11.33 o 
  -1  -6   4      725.63      877.28     25.17 o 
   0  -6   4       44.37       22.84      3.14 o 
   1  -6   4      164.29      180.21     11.21 o 
   2  -6   4        6.57        8.01      3.67 o 
   3  -6   4        1.98        2.70      3.64 o 
   4  -6   4       50.64       50.73      7.84 o 
  -9  -5   4       16.84       28.86      5.52 o 
  -8  -5   4      107.76      102.41      8.57 o 
  -7  -5   4       73.88       97.01      8.08 o 
  -6  -5   4       81.08      122.57      8.96 o 
  -5  -5   4      283.35      286.04     14.53 o 
  -4  -5   4        0.96        7.41      2.86 o 
  -3  -5   4      206.12      209.36      7.48 o 
  -2  -5   4      255.91      219.32      7.95 o 
  -1  -5   4        0.93        3.57      2.37 o 
   0  -5   4      574.90      709.21     20.67 o 
   1  -5   4      353.32      306.63     10.87 o 
   2  -5   4        7.21        8.85      3.60 o 
   3  -5   4      111.53       97.77      8.72 o 
   4  -5   4        2.02        2.93      3.88 o 
   5  -5   4        4.89        0.00      4.40 o 
  -9  -4   4       69.00       61.26      7.31 o 
  -8  -4   4       66.12       71.67      7.25 o 
  -7  -4   4       91.44       68.31      6.72 o 
  -6  -4   4      115.18      147.39      9.48 o 
  -5  -4   4      744.10      651.02     18.79 o 
  -4  -4   4      167.61      110.98      9.36 o 
  -3  -4   4      368.02      291.72      9.27 o 
  -2  -4   4       22.65       44.22      3.20 o 
  -1  -4   4      764.97      884.46     24.20 o 
   0  -4   4       37.19       10.64      1.84 o 
   1  -4   4       85.37      113.83      5.34 o 
   2  -4   4      148.60      108.31      5.48 o 
   3  -4   4      112.64      102.92      8.16 o 
   4  -4   4       51.41       51.16      6.62 o 
   5  -4   4       18.32       19.82      5.50 o 
   6  -4   4        1.02        0.00      4.43 o 
  -9  -3   4       10.22       13.41      4.42 o 
  -8  -3   4       68.61       45.23      6.00 o 
  -7  -3   4       46.33       54.19      5.93 o 
  -6  -3   4       30.40       27.94      4.17 o 
  -5  -3   4       21.44        8.53      1.52 o 
  -4  -3   4      415.72      485.50     14.03 o 
  -3  -3   4      330.98      461.21     24.73 o 
  -2  -3   4     3588.81     4505.39    321.48 o 
  -1  -3   4     1342.80     1547.66     40.21 o 
   0  -3   4        1.00       11.17      1.66 o 
   1  -3   4      513.93      362.24     11.24 o 
   2  -3   4       18.02       29.05      2.73 o 
   3  -3   4       91.61       76.63      4.69 o 
   4  -3   4       67.22       87.27      7.88 o 
   5  -3   4        2.41        5.91      4.22 o 
   6  -3   4       32.83       35.95      6.73 o 
   7  -3   4        8.51        0.30      4.70 o 
  -9  -2   4       24.06       32.10      5.88 o 
  -8  -2   4       66.34       53.08      6.65 o 
  -7  -2   4       20.48       25.89      4.60 o 
  -6  -2   4      630.84      577.12     20.13 o 
  -5  -2   4      759.60      799.22     29.41 o 
  -4  -2   4       53.87       45.73      2.71 o 
  -3  -2   4     1326.01     1230.92     49.63 o 
  -2  -2   4      238.27      307.66     38.43 o 
  -1  -2   4      131.99      137.13     15.84 o 
   0  -2   4      378.37      256.87      6.00 o 
   1  -2   4       17.09       36.71      1.52 o 
   2  -2   4      697.19      610.24     17.31 o 
   3  -2   4        6.17       13.32      2.14 o 
   4  -2   4       93.24       94.74      5.24 o 
   5  -2   4      279.90      314.91     16.50 o 
   6  -2   4       10.63        6.30      4.59 o 
   7  -2   4        8.40        8.40      5.01 o 
  -9  -1   4      134.70      151.13     11.60 o 
  -8  -1   4       66.37       86.81      8.29 o 
  -7  -1   4      130.49      138.75      6.48 o 
  -6  -1   4      104.55       93.29      6.91 o 
  -5  -1   4       11.57        5.56      1.36 o 
  -4  -1   4      627.65      568.11     16.10 o 
  -3  -1   4      225.54      261.85     16.95 o 
  -2  -1   4      114.76      163.38      7.73 o 
  -1  -1   4      705.15      869.16     22.80 o 
   0  -1   4        6.70       13.36      2.03 o 
   1  -1   4        5.73        3.01      0.94 o 
   2  -1   4      153.87      160.68      5.69 o 
   3  -1   4        2.93        0.00      1.40 o 
   4  -1   4      430.13      376.92     12.06 o 
   5  -1   4       10.36       10.90      3.91 o 
   6  -1   4       54.71       62.31      7.09 o 
   7  -1   4      116.75      126.58     10.59 o 
   8  -1   4        0.11        0.36      3.75 o 
  -8   0   4      161.54      167.24     11.85 o 
  -7   0   4      135.04      139.25      6.92 o 
  -6   0   4        2.94        2.59      1.72 o 
  -5   0   4      472.57      454.54     30.10 o 
  -4   0   4      740.27      703.97     19.70 o 
  -3   0   4       80.70       94.15      3.98 o 
  -2   0   4        4.93        1.61      0.68 o 
  -1   0   4      244.02      199.06     10.37 o 
   0   0   4     1756.66     2075.61     64.90 o 
   1   0   4     3719.54     4058.62     81.21 o 
   2   0   4       34.73       31.95      2.04 o 
   3   0   4      118.17       55.40      2.42 o 
   4   0   4        6.67        1.99      0.98 o 
   5   0   4       11.67        1.13      1.18 o 
   6   0   4       72.16       87.25      7.77 o 
   7   0   4       19.74       28.12      5.73 o 
   8   0   4       24.08       33.53      6.42 o 
  -8   1   4      121.07      125.17      7.21 o 
  -7   1   4       90.02       76.76      5.41 o 
  -6   1   4      258.98      233.52     13.20 o 
  -5   1   4        7.95       14.23      2.77 o 
  -4   1   4      750.84      830.88     23.27 o 
  -3   1   4     1950.41     1815.39     47.07 o 
  -2   1   4      610.99      693.01     18.80 o 
  -1   1   4     1304.61     1301.47     33.35 o 
   0   1   4     2220.36     2389.47     84.92 o 
   1   1   4      838.23      863.49     22.26 o 
   2   1   4        1.32        1.36      0.59 o 
   3   1   4     1787.20     1886.86     38.69 o 
   4   1   4        4.33       19.46      2.48 o 
   5   1   4      260.91      280.98      7.54 o 
   6   1   4       53.12       67.85      4.41 o 
   7   1   4      229.11      242.06     14.06 o 
   8   1   4       56.52       55.59      7.08 o 
   9   1   4       10.18       24.80      6.03 o 
  -7   2   4       89.90       94.56     10.83 o 
  -6   2   4        5.37        7.51      2.60 o 
  -5   2   4       17.54       20.85      3.07 o 
  -4   2   4      400.20      387.15     18.95 o 
  -3   2   4      508.47      540.89     16.04 o 
  -2   2   4      227.95      189.26      6.81 o 
  -1   2   4        1.28        1.15      1.08 o 
   0   2   4      441.61      473.10     18.32 o 
   1   2   4     1835.75     1936.76     69.20 o 
   2   2   4      239.05      263.03      6.19 o 
   3   2   4        8.37        5.34      0.80 o 
   4   2   4      419.90      363.14      8.64 o 
   5   2   4      192.54      163.77      4.91 o 
   6   2   4       62.03       79.97      4.59 o 
   7   2   4        1.10        1.26      2.17 o 
   8   2   4       16.43       17.28      4.76 o 
   9   2   4       61.77       57.56      7.37 o 
  -7   3   4        1.43        0.00      3.12 o 
  -6   3   4       41.16       42.91      5.06 o 
  -5   3   4      195.83      213.01     15.23 o 
  -4   3   4        3.41        3.15      2.06 o 
  -3   3   4      352.49      352.10     21.04 o 
  -2   3   4      208.59      188.73      7.12 o 
  -1   3   4     1556.36     1741.26     45.02 o 
   0   3   4     3822.35     4302.73    107.79 o 
   1   3   4        5.21        2.17      0.72 o 
   2   3   4     2295.62     2327.28     58.59 o 
   3   3   4      147.20      143.94      3.96 o 
   4   3   4       15.98       26.30      1.52 o 
   5   3   4      833.42      753.47     55.78 o 
   6   3   4        5.08        4.31      1.77 o 
   7   3   4      184.23      201.00      8.19 o 
   8   3   4       83.10       95.50      5.94 o 
   9   3   4        0.15        4.07      3.58 o 
  -6   4   4       15.44       18.40      4.14 o 
  -5   4   4       64.37       58.00      5.46 o 
  -4   4   4      299.72      318.58     16.90 o 
  -3   4   4      409.51      402.58     18.80 o 
  -2   4   4      165.77      158.61      9.12 o 
  -1   4   4     1798.33     1904.61     49.66 o 
   0   4   4     1538.35     1839.36     47.53 o 
   1   4   4     2018.61     2125.17     54.16 o 
   2   4   4      133.66      118.50      4.36 o 
   3   4   4       39.88       42.63      1.98 o 
   4   4   4      365.81      334.22      8.06 o 
   5   4   4      119.98       94.15      4.36 o 
   6   4   4       36.74       43.26      5.12 o 
   7   4   4       67.13       55.91      8.82 o 
   8   4   4       47.99       33.35      3.75 o 
   9   4   4       38.30       31.40      4.05 o 
  -5   5   4       78.10       77.70      8.99 o 
  -4   5   4       69.65       59.72      7.45 o 
  -3   5   4        0.99        0.00      3.37 o 
  -2   5   4       11.64       16.23      3.60 o 
  -1   5   4       62.18       60.36      5.21 o 
   0   5   4     1177.38     1247.86     33.51 o 
   1   5   4      937.08     1021.87     27.48 o 
   2   5   4        7.14       12.68      2.83 o 
   3   5   4     2110.41     2313.17     47.47 o 
   4   5   4      287.69      293.05      9.46 o 
   5   5   4       22.52       17.04      2.12 o 
   6   5   4      236.45      245.66      8.80 o 
   7   5   4        6.18        9.76      2.28 o 
   8   5   4      171.00      146.71      6.94 o 
   9   5   4       78.74       91.31      9.44 o 
  -3   6   4       84.34       93.57      8.52 o 
  -2   6   4       33.14       35.69      5.09 o 
  -1   6   4      181.09      199.22     10.99 o 
   0   6   4      756.70      803.82     31.87 o 
   1   6   4       79.91       84.49      7.14 o 
   2   6   4      402.21      439.25     15.56 o 
   3   6   4      265.51      269.75      7.30 o 
   4   6   4      227.43      244.97     10.49 o 
   5   6   4      392.19      399.10     12.59 o 
   6   6   4       17.59       19.08      2.62 o 
   7   6   4       77.75       80.65      4.79 o 
   8   6   4       98.38      104.74      5.82 o 
   9   6   4       11.08       15.39      3.06 o 
   0   7   4       96.24      109.23      8.08 o 
   1   7   4      758.44      993.22     39.33 o 
   2   7   4      161.17      167.25     26.49 o 
   3   7   4       58.50       52.97      3.70 o 
   4   7   4      934.46      920.60     25.38 o 
   5   7   4        5.86        7.14      2.10 o 
   6   7   4       14.53       17.20      2.71 o 
   7   7   4        1.58        1.00      1.86 o 
   8   7   4       20.03       14.63      4.25 o 
   9   7   4      171.97      177.17      8.40 o 
   2   8   4        0.63        1.76      3.31 o 
   3   8   4      167.90      179.67     12.98 o 
   4   8   4       62.40       59.90      6.14 o 
   5   8   4      279.00      296.63     10.64 o 
   6   8   4      293.20      290.16     10.67 o 
   7   8   4      102.32      116.64      7.41 o 
   8   8   4      380.37      367.54     13.10 o 
   9   8   4       41.71       48.48      4.62 o 
   3   9   4       91.53      100.69      8.20 o 
   4   9   4      161.06      158.38     10.27 o 
   5   9   4      134.80      135.91      9.57 o 
   6   9   4       13.45       23.18      5.09 o 
   7   9   4       41.55       38.48      5.87 o 
   8   9   4        2.26        0.00      2.24 o 
  -5  -9   5       18.86       25.52      5.57 o 
  -4  -9   5      180.05      191.22     12.89 o 
  -3  -9   5        0.33        2.79      3.48 o 
  -2  -9   5       33.67       37.48      6.30 o 
  -7  -8   5        4.75        3.29      3.37 o 
  -6  -8   5       60.33       73.43      8.11 o 
  -5  -8   5      220.76      187.32     12.88 o 
  -4  -8   5        1.81        0.00      2.86 o 
  -3  -8   5       91.39       78.36      7.51 o 
  -2  -8   5       50.30       75.37      5.46 o 
  -1  -8   5        0.73        1.78      3.32 o 
   0  -8   5       54.88       70.03      8.83 o 
  -8  -7   5       36.41       35.95      6.01 o 
  -7  -7   5       48.38       51.49      6.73 o 
  -6  -7   5      446.70      434.63     21.69 o 
  -5  -7   5       53.42       88.56      8.14 o 
  -4  -7   5      213.15      204.60     12.72 o 
  -3  -7   5       16.93       27.33      3.34 o 
  -2  -7   5      120.29      150.50      7.12 o 
  -1  -7   5       44.18       52.00      6.06 o 
   0  -7   5        6.08        8.82      3.90 o 
   1  -7   5       23.79       25.49      5.55 o 
   2  -7   5      169.71      160.94     11.95 o 
  -8  -6   5       58.20       57.82      7.21 o 
  -7  -6   5       57.08       81.40      7.55 o 
  -6  -6   5        2.39        1.91      2.79 o 
  -5  -6   5      294.33      298.22     15.90 o 
  -4  -6   5       85.54       74.83      4.38 o 
  -3  -6   5        1.92        4.43      1.88 o 
  -2  -6   5      345.35      383.01     12.63 o 
  -1  -6   5      165.46      137.14      6.52 o 
   0  -6   5      215.73      167.83      7.61 o 
   1  -6   5       45.85       56.58      4.67 o 
   2  -6   5        2.47        3.14      3.45 o 
   3  -6   5      197.26      201.69     13.26 o 
  -9  -5   5       51.44       57.92      7.39 o 
  -8  -5   5      236.22      270.19     15.51 o 
  -7  -5   5        0.57        0.45      2.69 o 
  -6  -5   5      594.74      615.96     27.13 o 
  -5  -5   5      990.58     1089.75     43.39 o 
  -4  -5   5       26.49       37.51      3.12 o 
  -3  -5   5      679.92      704.73     22.85 o 
  -2  -5   5       10.68        1.44      1.51 o 
  -1  -5   5      181.09      184.46      9.17 o 
   0  -5   5      271.97      287.52     10.24 o 
   1  -5   5      425.64      470.15     15.16 o 
   2  -5   5        0.83        3.09      2.34 o 
   3  -5   5       38.26       45.04      6.53 o 
   4  -5   5       10.37       14.20      4.93 o 
  -9  -4   5       64.03       57.30      7.29 o 
  -8  -4   5       16.43       16.01      4.56 o 
  -7  -4   5      258.55      250.53     13.90 o 
  -6  -4   5      625.42      706.80     29.81 o 
  -5  -4   5      424.06      391.49     21.22 o 
  -4  -4   5     1537.98     1496.27     39.41 o 
  -3  -4   5       22.94       18.30      2.19 o 
  -2  -4   5      142.56      168.51      6.42 o 
  -1  -4   5      370.06      263.18      8.85 o 
   0  -4   5       28.59       17.34      2.33 o 
   1  -4   5      171.54      203.07      7.75 o 
   2  -4   5      294.12      300.12     10.76 o 
   3  -4   5       29.42       32.70      5.35 o 
   4  -4   5      239.78      233.30     13.98 o 
   5  -4   5        4.65        6.06      4.30 o 
  -9  -3   5        0.28        1.40      3.22 o 
  -8  -3   5       31.08       33.98      5.54 o 
  -7  -3   5        9.08       12.56      3.75 o 
  -6  -3   5       68.12       98.99      7.67 o 
  -5  -3   5      855.92      936.68     46.62 o 
  -4  -3   5      131.18      171.37      9.32 o 
  -3  -3   5      398.02      477.39     18.35 o 
  -2  -3   5     2171.47     2683.37     97.44 o 
  -1  -3   5        0.86        0.00      2.29 o 
   0  -3   5      638.91      662.63     18.63 o 
   1  -3   5      224.48      138.09     17.21 o 
   2  -3   5        8.79       16.98      2.41 o 
   3  -3   5      712.83      656.01     29.51 o 
   4  -3   5       13.75       15.03      2.93 o 
   5  -3   5       92.68       88.30      8.76 o 
   6  -3   5       93.73       97.60      9.91 o 
  -9  -2   5       32.04       31.33      5.98 o 
  -8  -2   5        4.54        2.04      3.11 o 
  -7  -2   5       16.76       17.35      4.01 o 
  -6  -2   5      944.50      964.00     26.76 o 
  -5  -2   5      684.50      628.37     18.03 o 
  -4  -2   5      342.86      283.94      9.16 o 
  -3  -2   5      580.27      666.52     25.79 o 
  -2  -2   5      835.15     1706.20     43.99 o 
   0  -2   5        4.49       14.76      1.73 o 
   1  -2   5      133.16       85.00      3.06 o 
   2  -2   5      930.62      763.08     16.63 o 
   3  -2   5        0.29        2.70      3.45 o 
   4  -2   5       79.47       60.70      4.42 o 
   5  -2   5       32.08       51.80      6.36 o 
   6  -2   5        3.99        4.17      4.27 o 
   7  -2   5       66.68       69.47      8.69 o 
  -8  -1   5       10.63        5.32      3.77 o 
  -7  -1   5      120.60      109.00      5.79 o 
  -6  -1   5      132.00      114.87      5.57 o 
  -5  -1   5      409.49      348.13     34.22 o 
  -4  -1   5      324.83      304.41      9.69 o 
  -3  -1   5       68.58       74.67      9.67 o 
  -2  -1   5     1613.98     1960.01     70.97 o 
  -1  -1   5     4078.16     5353.79    363.06 o 
   0  -1   5       27.39       13.61      1.66 o 
   1  -1   5      552.16      435.15      9.79 o 
   2  -1   5       48.33       76.13      3.75 o 
   3  -1   5      816.22      673.98     15.03 o 
   4  -1   5      242.55      270.22     11.48 o 
   5  -1   5      117.26      130.73      6.41 o 
   6  -1   5      124.19      173.71     11.71 o 
   7  -1   5       40.10       32.70      6.53 o 
   8  -1   5        9.52       14.33      5.29 o 
  -8   0   5       29.19       28.04      5.80 o 
  -7   0   5        0.25        0.00      1.62 o 
  -6   0   5       54.08       61.80      4.32 o 
  -5   0   5      344.88      327.75     13.44 o 
  -4   0   5      128.69      102.88      4.86 o 
  -3   0   5       36.92       28.37      3.57 o 
  -2   0   5      114.80       91.70      3.72 o 
  -1   0   5      750.84      791.07     20.85 o 
   0   0   5     3217.73     3624.69     90.73 o 
   1   0   5      275.54      254.79      6.12 o 
   2   0   5      883.89      935.10     19.79 o 
   3   0   5     3479.85     3989.57     80.50 o 
   4   0   5      194.88      169.45      5.23 o 
   5   0   5      176.16      183.96      5.84 o 
   6   0   5        0.26        0.00      3.19 o 
   7   0   5       35.74       42.78      6.70 o 
   8   0   5       66.87       75.51      8.53 o 
  -7   1   5       84.45       85.27      7.78 o 
  -6   1   5      184.02      174.10      7.82 o 
  -5   1   5       49.50       36.30      5.93 o 
  -4   1   5      263.73      249.54      8.78 o 
  -3   1   5      183.94      150.46      5.77 o 
  -2   1   5     1474.51     1600.14     41.30 o 
  -1   1   5     2005.06     2007.45     57.69 o 
   0   1   5      309.01      338.40     14.18 o 
   1   1   5      411.73      447.57     12.10 o 
   2   1   5      185.70      148.81      4.17 o 
   3   1   5       12.07        9.31      1.21 o 
   4   1   5      142.46      128.36      4.22 o 
   5   1   5       45.71       49.21      3.22 o 
   6   1   5       18.98       16.73      2.14 o 
   7   1   5      279.62      317.39     11.35 o 
   8   1   5       45.77       60.75      7.54 o 
   9   1   5      106.65      120.48     10.69 o 
  -7   2   5       43.73       58.21      5.23 o 
  -6   2   5        1.08        0.69      2.11 o 
  -5   2   5      120.66      126.91      6.45 o 
  -4   2   5      102.58       84.33      4.83 o 
  -3   2   5      496.00      507.08     15.25 o 
  -2   2   5     1591.92     1450.73     38.04 o 
  -1   2   5      114.35      119.93      4.45 o 
   0   2   5      964.36      979.87     36.81 o 
   1   2   5      831.12      880.40     33.02 o 
   2   2   5       66.71       54.27      3.42 o 
   3   2   5       26.54       12.39      1.81 o 
   4   2   5      267.47      259.51      6.74 o 
   5   2   5      225.96      224.56      6.32 o 
   6   2   5      584.32      628.05     18.42 o 
   7   2   5       38.35       32.37      5.65 o 
   8   2   5      106.31      120.43      6.56 o 
   9   2   5       42.81       56.80      7.62 o 
  -6   3   5       90.88       94.13      9.08 o 
  -5   3   5       54.13       65.83      5.18 o 
  -4   3   5      235.10      202.58      8.57 o 
  -3   3   5      719.09      695.04     20.45 o 
  -2   3   5      344.30      344.96     11.13 o 
  -1   3   5     1042.46      974.07     26.24 o 
   0   3   5       94.86      106.27      4.10 o 
   1   3   5       94.38      105.58      3.72 o 
   2   3   5     1739.60     1786.70     45.34 o 
   3   3   5       13.50       18.49      1.34 o 
   4   3   5       99.80       97.01      3.41 o 
   5   3   5      490.58      443.04     11.70 o 
   6   3   5      486.27      400.07     40.75 o 
   7   3   5      979.58     1026.87     28.54 o 
   8   3   5       38.95       40.20      3.97 o 
   9   3   5        5.26       10.17      3.37 o 
  -6   4   5       46.90       55.63      8.23 o 
  -5   4   5       70.74       69.64      8.67 o 
  -4   4   5      344.32      345.40     12.85 o 
  -3   4   5       81.45       85.63      5.98 o 
  -2   4   5      847.18      830.26     23.81 o 
  -1   4   5      797.38      846.08     23.56 o 
   0   4   5      384.22      408.19     12.16 o 
   1   4   5       83.60       64.59      3.14 o 
   2   4   5       92.40       84.60      3.83 o 
   3   4   5      321.82      284.32      8.43 o 
   4   4   5      241.83      245.56      6.42 o 
   5   4   5       16.84       13.93      1.85 o 
   6   4   5      361.79      367.63     11.79 o 
   7   4   5      239.37      221.16      8.73 o 
   8   4   5        3.20        0.56      2.09 o 
   9   4   5       36.71       33.82      4.11 o 
  -5   5   5       69.36       82.00     10.19 o 
  -4   5   5       10.77       18.17      5.19 o 
  -3   5   5       45.05       51.63      7.38 o 
  -2   5   5        0.72        0.00      2.86 o 
  -1   5   5       40.80       37.43      5.55 o 
   0   5   5      693.32      855.04     34.64 o 
   1   5   5        2.60        1.36      1.34 o 
   2   5   5      681.99      761.11     20.75 o 
   3   5   5     1134.71     1166.66     24.91 o 
   4   5   5      250.13      263.98      8.77 o 
   5   5   5      394.33      410.57     12.65 o 
   6   5   5        3.15        2.48      2.47 o 
   7   5   5       35.02       23.23      2.92 o 
   8   5   5      247.23      265.86     10.19 o 
   9   5   5        0.16        6.29      2.71 o 
  -4   6   5       30.58       36.37      7.78 o 
  -3   6   5       64.40       85.22     10.16 o 
  -2   6   5        1.90        0.00      3.60 o 
  -1   6   5      785.45      859.96     37.09 o 
   0   6   5     1133.14     1253.46     49.68 o 
   1   6   5      567.70      669.95     28.23 o 
   2   6   5      667.23      704.20     28.53 o 
   3   6   5        4.29        3.62      1.68 o 
   4   6   5      195.66      200.42      7.45 o 
   5   6   5       75.15       70.29      7.65 o 
   6   6   5        2.01        3.22      1.73 o 
   7   6   5      145.35      170.49      7.43 o 
   8   6   5        6.67       10.21      4.39 o 
   9   6   5       50.85       40.92      4.23 o 
  -3   7   5       49.76       71.37     11.11 o 
  -2   7   5      183.41      231.23     17.06 o 
  -1   7   5       54.82       71.73      9.42 o 
   0   7   5      230.73      279.38     16.50 o 
   1   7   5      490.49      622.54     27.68 o 
   2   7   5       76.96       72.45      6.62 o 
   3   7   5       77.27       88.09      7.16 o 
   4   7   5        0.45        1.86      2.88 o 
   5   7   5        2.45        1.29      2.40 o 
   6   7   5      140.58      137.30      9.57 o 
   7   7   5       28.62       24.95      4.92 o 
   8   7   5      124.44      118.86      9.54 o 
   9   7   5      122.88      130.44     10.36 o 
  -1   8   5       37.95       66.10     10.89 o 
   0   8   5      105.60      133.34     12.39 o 
   1   8   5       16.71       24.46      6.14 o 
   2   8   5       44.94       70.00      7.32 o 
   3   8   5       10.18        6.27      3.73 o 
   4   8   5        0.32        0.00      2.62 o 
   5   8   5      239.00      222.27     12.77 o 
   6   8   5       54.45       54.19      6.56 o 
   7   8   5      246.32      238.61     13.91 o 
   8   8   5      290.03      307.53     16.72 o 
   1   9   5       33.08       51.89      9.05 o 
   3   9   5      150.23      145.10     10.36 o 
   4   9   5      248.99      247.74     14.10 o 
   5   9   5       48.42       51.89      6.56 o 
   6   9   5      134.54      136.19      9.96 o 
   7   9   5       80.49       73.97      7.91 o 
  -6  -8   6      172.37      172.85     12.37 o 
  -5  -8   6       32.12       39.71      6.57 o 
  -4  -8   6       23.53       28.53      5.65 o 
  -3  -8   6      342.32      298.67     17.05 o 
  -2  -8   6      109.54      113.58      6.58 o 
  -1  -8   6      128.51      110.01      6.75 o 
  -7  -7   6      261.81      274.00     16.23 o 
  -6  -7   6      200.35      187.45     12.60 o 
  -5  -7   6       63.85       92.09      8.26 o 
  -4  -7   6      146.16      122.50      9.60 o 
  -3  -7   6        4.37        2.55      1.98 o 
  -2  -7   6      111.04       91.53      5.70 o 
  -1  -7   6        2.91       14.22      2.94 o 
   0  -7   6       65.38       80.96      5.88 o 
   1  -7   6      132.13      119.46     10.01 o 
  -8  -6   6      149.97      160.10     11.55 o 
  -7  -6   6      150.55      140.39     10.21 o 
  -6  -6   6       25.03       35.99      5.58 o 
  -5  -6   6      198.31      210.77     12.95 o 
  -4  -6   6        3.08        1.82      1.70 o 
  -3  -6   6       48.49       65.93      4.40 o 
  -2  -6   6       47.70       63.59      4.39 o 
  -1  -6   6       73.44       40.40      3.76 o 
   0  -6   6      626.77      624.29     27.45 o 
   1  -6   6      114.05      125.94     10.59 o 
   2  -6   6      164.61      170.92      8.37 o 
   3  -6   6      132.47      139.50     11.19 o 
  -8  -5   6      180.45      188.31     12.59 o 
  -7  -5   6       44.57       42.21      6.04 o 
  -6  -5   6      155.04      160.07     10.63 o 
  -4  -5   6      390.11      435.55     15.85 o 
  -3  -5   6      208.06      166.96      6.88 o 
  -2  -5   6       14.49       16.50      2.59 o 
  -1  -5   6      781.79      857.26     24.42 o 
   0  -5   6       77.56       48.91      3.94 o 
   1  -5   6      358.68      316.25     11.47 o 
   2  -5   6      638.82      644.76     20.12 o 
   3  -5   6        1.47        0.10      2.37 o 
   4  -5   6       98.38       98.14      9.42 o 
  -8  -4   6       24.68       39.39      5.90 o 
  -7  -4   6      318.79      323.14     16.70 o 
  -6  -4   6       10.93        9.75      3.42 o 
  -5  -4   6        2.36        5.71      2.89 o 
  -4  -4   6      119.09      134.34      5.77 o 
  -3  -4   6       75.14       95.49      4.71 o 
  -2  -4   6      695.70      726.15     32.92 o 
  -1  -4   6        0.44       22.01      3.68 o 
   0  -4   6      172.94      170.03      6.87 o 
   1  -4   6      685.88      646.48     23.18 o 
   2  -4   6       21.99       30.49      3.55 o 
   3  -4   6      183.38      176.62      8.07 o 
   4  -4   6       30.13       30.15      5.61 o 
   5  -4   6       14.35       16.62      5.55 o 
  -8  -3   6       58.27       40.91      5.87 o 
  -7  -3   6        0.68        0.00      2.24 o 
  -6  -3   6      172.29      186.70     11.16 o 
  -5  -3   6       90.23      117.13      5.44 o 
  -3  -3   6     2028.99     3195.64    115.92 o 
  -1  -3   6      177.90      241.91      8.85 o 
   0  -3   6     1215.69     1018.49     32.15 o 
   1  -3   6      108.92       79.13      4.28 o 
   2  -3   6      384.30      426.97     17.75 o 
   3  -3   6      103.87      119.39      8.66 o 
   4  -3   6       39.80       41.46      4.20 o 
   5  -3   6      487.54      491.34     23.90 o 
   6  -3   6        8.52        7.18      4.59 o 
  -8  -2   6        5.20        5.28      3.24 o 
  -7  -2   6       58.96       78.20      7.06 o 
  -6  -2   6      702.90      715.72     20.82 o 
  -5  -2   6     1039.93      884.13     24.66 o 
  -4  -2   6     1479.10     1623.42     42.57 o 
  -2  -2   6       46.67       52.38      3.12 o 
  -1  -2   6      565.31      484.94     20.08 o 
   0  -2   6       84.43       95.05      3.03 o 
   1  -2   6      153.76      137.96      5.83 o 
   2  -2   6      169.80      170.01      6.61 o 
   3  -2   6       36.47       59.52      5.73 o 
   4  -2   6      484.87      423.16     13.93 o 
   5  -2   6       65.21       62.10      5.04 o 
   6  -2   6      147.84      146.19     11.25 o 
   7  -2   6       10.48       21.06      6.29 o 
  -8  -1   6       99.26       91.88      8.52 o 
  -7  -1   6       47.49       43.63      4.57 o 
  -6  -1   6       48.57       31.57      3.12 o 
  -5  -1   6      674.01      725.42     20.75 o 
  -4  -1   6       15.94        7.02      1.58 o 
  -3  -1   6       17.22       12.62      2.49 o 
  -2  -1   6      329.67      330.56     13.78 o 
  -1  -1   6      186.82      242.53      9.08 o 
   0  -1   6      273.55      290.80     17.66 o 
   1  -1   6      873.28      889.08     18.92 o 
   2  -1   6       95.09       98.99      3.34 o 
   3  -1   6     1517.21     1420.23     29.96 o 
   4  -1   6       21.15       37.81      2.81 o 
   5  -1   6      242.25      218.01      8.88 o 
   6  -1   6      362.02      378.44     19.73 o 
   7  -1   6       11.71        5.94      4.22 o 
  -8   0   6       45.02       53.52      7.02 o 
  -7   0   6       21.60       19.36      3.01 o 
  -6   0   6      128.13      167.99      7.35 o 
  -5   0   6       57.84       33.62      3.02 o 
  -4   0   6      220.84      203.56     16.96 o 
  -3   0   6       62.45       59.50      3.68 o 
  -2   0   6        1.31        0.88      0.90 o 
  -1   0   6      339.55      322.51      9.51 o 
   0   0   6     1328.04     1485.03     38.20 o 
   2   0   6     1151.37     1145.14     24.14 o 
   3   0   6      987.90     1079.54     23.14 o 
   4   0   6     1077.91      959.14     21.09 o 
   5   0   6      240.56      265.44      7.63 o 
   6   0   6        8.23       15.74      2.36 o 
   7   0   6      172.41      203.23     13.32 o 
   8   0   6        1.45        5.58      4.49 o 
  -7   1   6      119.69      112.05      6.58 o 
  -6   1   6       28.29       26.25      3.30 o 
  -5   1   6      131.24      112.07      5.71 o 
  -4   1   6      298.93      294.86     10.04 o 
  -3   1   6       26.39       25.04      3.86 o 
  -2   1   6      679.84      697.03     19.10 o 
  -1   1   6     1475.47     1556.12     39.90 o 
   0   1   6      841.21      882.04     33.65 o 
   1   1   6     1748.28     1828.44     46.55 o 
   2   1   6      191.39      208.41      5.53 o 
   3   1   6      190.06      201.66      5.60 o 
   4   1   6      185.31      188.59      5.59 o 
   5   1   6       24.81       35.49      3.45 o 
   6   1   6      159.16      199.00      7.64 o 
   7   1   6       36.20       36.28      3.86 o 
   8   1   6       53.78       64.05      7.54 o 
  -7   2   6        0.33        0.83      2.92 o 
  -6   2   6       22.74       16.86      4.29 o 
  -5   2   6        7.19       14.26      4.09 o 
  -4   2   6      200.80      202.16      7.98 o 
  -3   2   6      178.07      149.53      6.15 o 
  -2   2   6      261.05      232.86     10.52 o 
  -1   2   6       31.66       33.29      4.06 o 
   0   2   6      635.55      564.41     22.85 o 
   1   2   6       12.43       16.83      2.72 o 
   2   2   6      620.84      674.23     14.69 o 
   3   2   6     1492.88     1518.95     31.61 o 
   4   2   6      535.79      541.27     12.47 o 
   5   2   6     1046.48     1161.02     25.14 o 
   6   2   6       90.67       70.88      4.98 o 
   7   2   6       56.27       55.93      4.42 o 
   8   2   6      252.75      265.66     10.51 o 
   9   2   6        1.63        4.32      3.94 o 
  -6   3   6       59.08       81.76      9.09 o 
  -5   3   6        6.24        5.55      3.44 o 
  -4   3   6       23.15       23.56      5.04 o 
  -3   3   6       47.24       51.06      6.09 o 
  -2   3   6      152.08      134.81      8.88 o 
  -1   3   6      455.97      426.43     19.05 o 
   0   3   6        2.23        0.00      1.52 o 
   1   3   6      260.88      243.20     11.48 o 
   2   3   6      353.00      343.11     14.79 o 
   3   3   6      613.77      698.05     15.39 o 
   4   3   6      671.33      669.48     16.99 o 
   5   3   6       87.63       66.45      4.00 o 
   6   3   6      232.37      209.00     18.80 o 
   7   3   6      243.91      273.06     10.04 o 
   8   3   6       15.43       22.96      3.34 o 
   9   3   6       93.85       97.69      6.14 o 
  -5   4   6      195.76      164.75     12.30 o 
  -4   4   6       68.68       65.40      8.00 o 
  -3   4   6        8.80        2.68      3.12 o 
  -2   4   6      972.31      920.85     37.99 o 
  -1   4   6      208.82      245.04     13.38 o 
   0   4   6      143.07      144.11      8.89 o 
   1   4   6       36.00       31.07      3.96 o 
   2   4   6        5.88        5.39      2.10 o 
   3   4   6      895.75      852.01     22.98 o 
   4   4   6        7.89        9.28      1.80 o 
   5   4   6       60.44       50.22      3.16 o 
   6   4   6      870.03      914.87     25.18 o 
   7   4   6       19.19       10.28      3.23 o 
   8   4   6       26.01       28.87      5.34 o 
   9   4   6       23.71       31.22      5.80 o 
  -4   5   6       55.95       54.67      8.27 o 
  -3   5   6       52.03       56.45      7.84 o 
  -2   5   6        0.53        0.00      2.07 o 
  -1   5   6       97.38      113.43      9.08 o 
   0   5   6      235.75      253.67     13.78 o 
   1   5   6       57.91       51.79      5.27 o 
   2   5   6      424.40      455.62     19.39 o 
   3   5   6      321.58      314.56     10.23 o 
   4   5   6      450.02      456.07     20.11 o 
   5   5   6      401.16      411.11     18.85 o 
   6   5   6      293.17      246.48     13.38 o 
   7   5   6      989.85      929.43     36.94 o 
   8   5   6      122.46      121.75      9.51 o 
   9   5   6       15.54       14.80      4.57 o 
  -3   6   6        1.59        8.17      4.70 o 
  -2   6   6       35.92       39.20      6.92 o 
  -1   6   6       56.69       65.69      8.03 o 
   0   6   6       56.19       49.80      6.63 o 
   1   6   6       90.02      129.26      9.35 o 
   2   6   6       36.33       27.56      4.09 o 
   3   6   6      126.01      132.45      5.90 o 
   4   6   6      541.03      536.33     23.18 o 
   5   6   6       34.52       41.36      5.81 o 
   6   6   6      278.90      295.68     15.44 o 
   7   6   6      552.06      589.84     25.98 o 
   8   6   6       48.22       37.46      6.14 o 
   9   6   6       60.61       72.20      8.26 o 
  -2   7   6       58.37       73.76      9.97 o 
  -1   7   6       53.59       58.16      8.42 o 
   0   7   6       30.33       48.86      7.11 o 
   1   7   6       16.50       17.16      4.65 o 
   2   7   6      118.94      140.11      9.44 o 
   3   7   6      160.47      165.66     10.20 o 
   4   7   6        6.73        3.78      3.16 o 
   5   7   6      116.47      124.28      9.18 o 
   6   7   6       38.83       36.60      5.70 o 
   7   7   6        9.55        9.08      3.68 o 
   8   7   6       77.98       89.77      8.69 o 
  -1   8   6       64.09       99.98     12.30 o 
   0   8   6        4.91        3.73      4.45 o 
   1   8   6       45.60       66.51      8.23 o 
   2   8   6       98.94      120.61      9.38 o 
   3   8   6       63.32       67.60      7.09 o 
   4   8   6        0.63        0.00      2.45 o 
   5   8   6       85.10       70.18      7.32 o 
   6   8   6       43.32       53.59      6.96 o 
   7   8   6      310.06      298.93     16.43 o 
   8   8   6       63.55       73.89      8.34 o 
   1   9   6       28.98       47.79      8.29 o 
   3   9   6       40.53       58.97      7.39 o 
   4   9   6        3.14        1.68      2.96 o 
   5   9   6       10.28       15.32      4.14 o 
   6   9   6      177.62      165.30     11.35 o 
   7   9   6       29.17       28.40      5.88 o 
  -5  -8   7        0.20        0.00      2.59 o 
  -4  -8   7      104.61       92.20      8.62 o 
  -3  -8   7       56.89       57.11      7.34 o 
  -2  -8   7       48.48       52.61      6.79 o 
  -7  -7   7      103.06       93.42      8.88 o 
  -6  -7   7       65.38       65.46      7.61 o 
  -5  -7   7      387.04      348.88     18.80 o 
  -4  -7   7       57.38       50.48      6.85 o 
  -3  -7   7       61.65       58.30      4.65 o 
  -2  -7   7      332.79      290.47     11.17 o 
  -1  -7   7        4.82        0.96      1.91 o 
   0  -7   7        8.04        4.94      2.51 o 
   1  -7   7       32.12       34.78      4.59 o 
  -7  -6   7        0.18        0.00      2.95 o 
  -6  -6   7      112.24      103.58      8.80 o 
  -5  -6   7       15.89        7.54      3.24 o 
  -4  -6   7        0.29        4.76      1.94 o 
  -3  -6   7      378.19      360.09     12.43 o 
  -2  -6   7       66.10       59.98     12.16 o 
  -1  -6   7      404.17      330.32     14.60 o 
   0  -6   7      327.98      334.32     17.31 o 
   1  -6   7       66.90       62.55      6.41 o 
   2  -6   7      316.30      326.08     12.74 o 
  -8  -5   7       22.35       20.01      5.01 o 
  -7  -5   7      215.75      210.08     13.08 o 
  -6  -5   7       21.97       27.43      4.96 o 
  -4  -5   7      401.45      402.56     14.18 o 
  -3  -5   7        6.72        9.27      4.45 o 
  -2  -5   7      413.05      418.84     16.04 o 
  -1  -5   7      357.72      315.39     19.92 o 
   0  -5   7        5.72        0.01      2.08 o 
   1  -5   7      245.65      233.94     12.98 o 
   2  -5   7        1.72        0.42      2.14 o 
   3  -5   7       79.45       79.39      5.97 o 
   4  -5   7      113.44       98.80      9.84 o 
  -8  -4   7       55.94       60.35      7.05 o 
  -7  -4   7      119.34      119.00      9.24 o 
  -6  -4   7        0.49        0.01      2.42 o 
  -5  -4   7      245.98      275.18      9.86 o 
  -4  -4   7        2.01        0.00      2.02 o 
  -3  -4   7      156.05      224.87      9.25 o 
  -2  -4   7      362.34      305.01     27.19 o 
  -1  -4   7        5.16       14.92      2.41 o 
   0  -4   7      841.52      897.41     25.32 o 
   1  -4   7      301.41      252.90     13.34 o 
   2  -4   7       78.32       66.76      4.71 o 
   3  -4   7       91.14       87.47      5.84 o 
   4  -4   7        3.99        2.60      2.70 o 
   5  -4   7       67.48       84.09      8.99 o 
  -8  -3   7        2.09        0.79      2.82 o 
  -7  -3   7        9.09       18.23      4.23 o 
  -6  -3   7        2.22        3.46      1.76 o 
  -5  -3   7      824.79      943.15     26.54 o 
  -4  -3   7        5.65       18.66      4.19 o 
  -3  -3   7      542.93      795.90     23.71 o 
  -2  -3   7       18.33       28.18      2.80 o 
  -1  -3   7      859.78      930.91     36.37 o 
   0  -3   7      185.73      166.54     13.99 o 
   1  -3   7     1522.51     1552.44     41.32 o 
   2  -3   7     1602.74     1545.01     41.54 o 
   3  -3   7       10.33        6.80      2.32 o 
   4  -3   7      309.49      286.03     11.09 o 
   5  -3   7      136.85      154.46      8.86 o 
   6  -3   7       23.33       33.36      6.88 o 
  -8  -2   7        1.79        0.00      2.68 o 
  -7  -2   7      117.67      112.84      8.55 o 
  -6  -2   7        2.20       13.94      2.74 o 
  -5  -2   7        3.34        7.67      2.07 o 
  -4  -2   7      220.50      353.84     16.27 o 
  -2  -2   7      944.92     1468.84     44.85 o 
  -1  -2   7      100.15      127.24     14.37 o 
   0  -2   7       98.60       94.20      4.36 o 
   1  -2   7      912.34      813.68     22.61 o 
   2  -2   7      280.40      317.11     10.55 o 
   3  -2   7      513.26      432.47     13.89 o 
   4  -2   7       28.18       36.00      3.76 o 
   5  -2   7        0.63        0.00      1.99 o 
   6  -2   7      115.91      137.09     11.18 o 
  -7  -1   7        0.55        0.00      2.69 o 
  -6  -1   7      158.56      172.06     15.06 o 
  -5  -1   7       40.55       38.96      3.27 o 
  -4  -1   7       43.37       61.88      3.81 o 
  -3  -1   7      185.02      201.68      7.25 o 
  -2  -1   7       24.20       24.14      2.23 o 
  -1  -1   7       69.20       65.06      3.32 o 
   0  -1   7      693.18      735.31     37.07 o 
   1  -1   7        3.31        1.46      0.74 o 
   2  -1   7      992.86      934.31     20.26 o 
   3  -1   7      140.23      166.24      7.74 o 
   4  -1   7        2.15        1.76      1.86 o 
   5  -1   7      572.29      585.41     18.34 o 
   6  -1   7       16.34       21.38      4.22 o 
   7  -1   7       39.44       39.52      6.88 o 
  -7   0   7       40.53       36.07      5.44 o 
  -6   0   7       54.50       65.97      6.60 o 
  -5   0   7        1.59        6.66      2.76 o 
  -4   0   7      276.18      310.81     10.28 o 
  -3   0   7       32.27       24.97      2.29 o 
  -2   0   7      146.10      161.96      5.82 o 
  -1   0   7       58.69       53.34      7.01 o 
   0   0   7       32.55       28.25      2.10 o 
   1   0   7      580.34      584.75     16.29 o 
   2   0   7      755.98      769.09     16.89 o 
   3   0   7      205.75      214.52      6.09 o 
   4   0   7     1160.39     1128.18     24.64 o 
   5   0   7       98.89       96.53      4.22 o 
   6   0   7      145.28      156.85      5.83 o 
   7   0   7       95.37      101.41      9.25 o 
  -7   1   7      118.03      121.71      9.65 o 
  -6   1   7        0.34        0.73      2.62 o 
  -5   1   7       81.06      101.47      7.88 o 
  -4   1   7       65.41       41.78      5.19 o 
  -3   1   7       70.91       68.56      5.75 o 
  -2   1   7        1.69        5.45      2.52 o 
  -1   1   7      166.68      130.96      7.77 o 
   0   1   7     1299.68     1313.62     49.21 o 
   1   1   7     1173.07     1300.60     48.81 o 
   2   1   7        3.33        4.26      1.38 o 
   3   1   7      170.87      147.18      4.82 o 
   4   1   7        9.84       13.50      1.66 o 
   5   1   7       97.37      102.18      4.20 o 
   6   1   7      164.62      174.94      6.07 o 
   7   1   7        0.73        0.61      2.16 o 
   8   1   7      126.12      133.15      7.19 o 
  -6   2   7       36.78       33.28      6.07 o 
  -5   2   7       18.22       15.32      3.96 o 
  -4   2   7        0.63        0.00      2.46 o 
  -3   2   7      249.86      228.77     12.54 o 
  -2   2   7        1.02        1.11      1.81 o 
  -1   2   7       49.59       32.48      4.24 o 
   0   2   7       31.58       30.28      3.83 o 
   1   2   7       40.65       56.58      4.92 o 
   2   2   7      476.76      418.24     12.55 o 
   3   2   7      197.32      220.23      7.70 o 
   4   2   7      180.53      208.65      7.51 o 
   5   2   7      833.35      816.24     18.45 o 
   6   2   7       28.66       15.00      2.59 o 
   7   2   7      135.92      158.89      8.12 o 
   8   2   7       15.92       17.94      3.34 o 
  -6   3   7       14.00       25.51      5.90 o 
  -5   3   7        0.45        0.00      2.37 o 
  -4   3   7      114.34      118.41      9.32 o 
  -3   3   7       89.59       79.44      7.42 o 
  -2   3   7      149.81      125.81      8.78 o 
  -1   3   7       13.12       15.45      3.52 o 
   0   3   7        8.08        9.52      2.81 o 
   1   3   7     1342.91     1260.90     47.42 o 
   3   3   7       49.49       54.98      3.55 o 
   4   3   7      247.25      243.72      8.99 o 
   5   3   7      127.77      102.90      4.89 o 
   6   3   7      303.56      329.41     16.00 o 
   7   3   7       10.42        7.03      3.40 o 
   8   3   7        8.58        7.35      3.65 o 
  -5   4   7       19.66       20.04      5.44 o 
  -4   4   7        1.30        0.00      2.69 o 
  -3   4   7       69.72       56.97      7.52 o 
  -2   4   7       54.89       57.75      6.89 o 
   0   4   7      432.22      388.99     17.95 o 
   1   4   7       44.93       45.26      4.86 o 
   2   4   7      460.30      445.41     18.99 o 
   3   4   7      665.04      617.72     17.71 o 
   4   4   7        3.00        1.96      2.24 o 
   5   4   7      408.94      418.68     19.05 o 
   6   4   7       16.51       16.47      4.19 o 
   7   4   7        1.84        1.35      2.70 o 
   8   4   7       45.34       48.55      6.44 o 
   9   4   7       13.36        7.93      4.09 o 
  -4   5   7       20.76       23.84      6.50 o 
  -3   5   7        0.75        4.43      3.61 o 
  -2   5   7       40.53       50.41      7.22 o 
  -1   5   7       11.39       12.19      3.88 o 
   0   5   7        4.64        3.75      2.92 o 
   1   5   7        2.51        0.99      2.55 o 
   2   5   7      255.57      223.69     11.45 o 
   3   5   7      143.59      136.41     13.72 o 
   4   5   7      607.71      637.89     26.82 o 
   5   5   7      156.47      164.69     10.72 o 
   6   5   7        0.36        2.46      2.99 o 
   7   5   7        1.59        2.13      3.09 o 
   8   5   7        0.14        0.00      3.02 o 
   9   5   7       73.89       78.63      8.72 o 
  -3   6   7        3.55        4.68      3.94 o 
  -2   6   7       14.59       12.70      5.06 o 
  -1   6   7        0.34        0.91      3.16 o 
   0   6   7      583.26      609.29     27.45 o 
   1   6   7      755.42      793.75     33.04 o 
   2   6   7        3.58        0.00      2.13 o 
   3   6   7      274.61      273.27     12.52 o 
   4   6   7       94.42       83.50      7.58 o 
   5   6   7        5.12        6.06      3.16 o 
   6   6   7       94.99      142.26     10.11 o 
   7   6   7       49.79       48.77      6.75 o 
   8   6   7       53.16       48.61      7.06 o 
  -2   7   7        3.32        0.00      3.29 o 
  -1   7   7        3.37        0.00      3.29 o 
   0   7   7       22.67       37.58      6.68 o 
   1   7   7       27.82       30.33      5.60 o 
   2   7   7       43.36       55.75      6.14 o 
   3   7   7       52.43       38.96      5.52 o 
   4   7   7       17.45       24.47      4.91 o 
   5   7   7      151.09      176.72     11.47 o 
   6   7   7       44.42       44.67      6.46 o 
   7   7   7       68.64       77.38      8.16 o 
   8   7   7       20.27       29.19      5.62 o 
   0   8   7       64.81       58.95      8.90 o 
   1   8   7       22.59       32.89      6.32 o 
   3   8   7        0.33        1.08      2.92 o 
   4   8   7       47.94       38.71      6.14 o 
   5   8   7        7.43       12.46      3.90 o 
   6   8   7      171.22      169.89     11.67 o 
   7   8   7      128.73      119.06      9.94 o 
   3   9   7       70.17       60.57      7.74 o 
   4   9   7       88.66       83.70      8.53 o 
   5   9   7      154.01      156.23     11.03 o 
   6   9   7       89.54       72.82      8.07 o 
  -5  -7   8      209.67      173.51     12.40 o 
  -4  -7   8        9.10       12.16      4.55 o 
  -3  -7   8      109.51      108.52      6.14 o 
  -2  -7   8       20.07       30.19      5.73 o 
  -1  -7   8        0.73        0.72      2.06 o 
   0  -7   8       50.13       43.51      6.95 o 
  -6  -6   8       82.24       78.59      8.27 o 
  -5  -6   8        0.18        1.09      2.70 o 
  -4  -6   8       77.27      103.31      5.71 o 
  -3  -6   8        3.13        4.18      2.18 o 
  -2  -6   8       15.74       13.55      2.62 o 
  -1  -6   8      233.40      207.46      8.87 o 
   0  -6   8       33.83       42.24      4.26 o 
   1  -6   8      131.26      123.05      6.87 o 
   2  -6   8      111.77      125.75      7.37 o 
  -7  -5   8       73.53       86.94      8.01 o 
  -6  -5   8        9.44       11.87      4.13 o 
  -5  -5   8      181.59      213.86     12.92 o 
  -4  -5   8      191.95      175.31      7.46 o 
  -3  -5   8       13.11       26.21      3.20 o 
  -2  -5   8      197.73      192.51      7.93 o 
  -1  -5   8       20.38        7.34      2.25 o 
   0  -5   8      370.10      314.55     16.30 o 
   1  -5   8       42.62       63.05      4.84 o 
   2  -5   8       16.17       20.44      3.37 o 
   3  -5   8       83.12       72.21      9.93 o 
  -7  -4   8       35.48       37.42      5.74 o 
  -6  -4   8       16.04       20.43      4.49 o 
  -5  -4   8       97.07      114.29      5.80 o 
  -4  -4   8        4.38       13.93      2.45 o 
  -3  -4   8      490.40      676.38     28.46 o 
  -2  -4   8        2.48        0.00      1.49 o 
  -1  -4   8      189.76      191.83      7.70 o 
   0  -4   8      278.89      265.84      9.72 o 
   1  -4   8       26.51       35.32      3.56 o 
   2  -4   8      110.44      111.13      6.01 o 
   3  -4   8        9.75       12.06      2.87 o 
   4  -4   8        5.76        5.22      2.73 o 
  -6  -3   8       28.31       26.20      5.80 o 
  -5  -3   8        0.81        0.00      1.63 o 
  -3  -3   8        0.69        0.00      2.32 o 
  -2  -3   8      397.28      680.64     27.64 o 
  -1  -3   8      308.33      299.49     10.17 o 
   0  -3   8        0.27        0.00      1.67 o 
   1  -3   8      204.08      185.06      7.46 o 
   2  -3   8      146.85      134.49      6.38 o 
   3  -3   8       10.98        7.59      2.39 o 
   4  -3   8      259.56      253.43     23.36 o 
   5  -3   8       20.10       26.19      4.03 o 
  -6  -2   8        6.83       12.99      3.54 o 
  -5  -2   8      767.54      790.31     32.38 o 
  -4  -2   8      189.30      180.62     10.24 o 
  -3  -2   8      285.30      389.78     17.22 o 
  -2  -2   8      568.96      792.12     22.21 o 
  -1  -2   8        6.98        5.57      1.59 o 
   0  -2   8      308.72      300.26      9.84 o 
   1  -2   8        0.42        0.00      1.40 o 
   2  -2   8       26.36       28.59      3.35 o 
   3  -2   8      169.97      142.80      6.57 o 
   4  -2   8        7.30        1.39      2.05 o 
   5  -2   8       75.05       75.02      8.82 o 
   6  -2   8       63.42       65.20      5.71 o 
  -7  -1   8        0.51        0.00      2.34 o 
  -6  -1   8        6.77       10.08      3.32 o 
  -5  -1   8        0.25        4.89      2.46 o 
  -4  -1   8       35.30       48.01      5.24 o 
  -3  -1   8       25.78       25.61      4.13 o 
  -2  -1   8        4.92        5.98      2.30 o 
  -1  -1   8      465.48      488.49     21.19 o 
   0  -1   8        6.89       13.64      3.32 o 
   1  -1   8      217.95      188.62      6.83 o 
   2  -1   8      924.95      875.33     24.32 o 
   3  -1   8        4.24        9.61      2.11 o 
   4  -1   8      185.18      152.94      7.00 o 
   5  -1   8       10.51       11.14      2.80 o 
   6  -1   8       13.02       14.59      3.38 o 
  -7   0   8       40.28       42.37      6.01 o 
  -6   0   8       20.13       18.36      4.07 o 
  -5   0   8        2.24        2.32      2.33 o 
  -4   0   8       19.73       22.13      4.01 o 
  -3   0   8       38.45       67.15      5.87 o 
  -2   0   8      451.87      462.05     20.27 o 
  -1   0   8       93.47      105.18      7.15 o 
   0   0   8        5.29       10.66      3.06 o 
   1   0   8      591.07      612.95     17.25 o 
   2   0   8       32.18       27.34      2.55 o 
   3   0   8      521.91      513.04     15.00 o 
   4   0   8      148.75      155.60      8.96 o 
   5   0   8       32.07       28.68      3.43 o 
   6   0   8       90.12      107.95      6.22 o 
   7   0   8       22.69       26.93      5.80 o 
  -6   1   8       24.86       21.97      4.59 o 
  -5   1   8       20.23       22.26      4.43 o 
  -4   1   8       16.19        4.92      2.79 o 
  -3   1   8      264.05      273.13     14.03 o 
  -2   1   8        6.56        5.28      2.34 o 
  -1   1   8      465.26      475.46     20.66 o 
   0   1   8     1592.22     1761.26     65.28 o 
   1   1   8        5.91        3.58      2.55 o 
   2   1   8      170.78      188.31      7.03 o 
   3   1   8       16.19       15.05      2.17 o 
   4   1   8       26.74       29.64      2.96 o 
   5   1   8       20.08       30.12      3.18 o 
   6   1   8      131.93      152.38      6.89 o 
   7   1   8       13.41       27.65      4.95 o 
  -6   2   8       12.12       21.08      4.98 o 
  -5   2   8       25.72       25.48      4.99 o 
  -4   2   8       39.02       63.90      6.91 o 
  -3   2   8        6.47        7.62      3.22 o 
  -2   2   8        0.64        1.96      2.40 o 
  -1   2   8      325.27      303.17     14.77 o 
   0   2   8       36.82       33.52      4.24 o 
   1   2   8      409.30      388.89     17.39 o 
   2   2   8      115.29       91.74      4.70 o 
   3   2   8       79.16       69.02      4.11 o 
   4   2   8      216.86      225.16      8.19 o 
   5   2   8       36.31       20.46      2.68 o 
   6   2   8      152.51      187.85     11.05 o 
   7   2   8      132.38      126.14      9.01 o 
   8   2   8        8.97       12.03      4.10 o 
  -5   3   8       43.14       37.55      6.39 o 
  -4   3   8       20.66       20.82      4.93 o 
  -3   3   8       71.93       75.93      7.61 o 
  -2   3   8      355.59      328.58     16.60 o 
  -1   3   8       34.51       26.74      4.49 o 
   0   3   8       88.56       76.62      6.36 o 
   1   3   8      277.90      234.06     11.90 o 
   2   3   8       29.64       27.88      4.04 o 
   3   3   8       73.21       63.98      4.06 o 
   4   3   8        8.60       10.62      2.20 o 
   5   3   8      107.05      113.95      8.21 o 
   6   3   8      150.61      156.84     10.21 o 
   7   3   8        6.20        7.80      3.31 o 
   8   3   8       87.90       95.93      8.49 o 
  -4   4   8       99.04       89.35      9.47 o 
  -3   4   8      233.46      215.52     13.68 o 
  -2   4   8       44.95       49.07      6.49 o 
  -1   4   8      234.74      212.99     12.52 o 
   0   4   8      196.13      204.02     11.51 o 
   1   4   8        0.33        1.11      1.96 o 
   2   4   8      187.34      177.45      9.80 o 
   3   4   8      159.58      165.44      6.96 o 
   4   4   8        5.42        8.48      3.05 o 
   5   4   8       69.87       76.33      7.15 o 
   6   4   8        0.26        0.23      2.58 o 
   7   4   8      109.62      117.20      9.24 o 
   8   4   8        5.46        0.92      3.15 o 
  -3   5   8       20.39       19.84      5.35 o 
  -2   5   8       10.39       13.41      4.17 o 
  -1   5   8       37.28       31.88      5.57 o 
   0   5   8       72.58       72.58      6.91 o 
   1   5   8       35.23       33.95      4.98 o 
   2   5   8       21.83       17.41      3.77 o 
   3   5   8       11.30        8.59      3.57 o 
   4   5   8      204.53      222.12     13.01 o 
   5   5   8        9.92        4.98      3.54 o 
   6   5   8      193.46      187.84     11.95 o 
   7   5   8       47.60       45.89      6.59 o 
   8   5   8        0.16        0.00      3.29 o 
  -2   6   8        0.51        0.00      2.92 o 
  -1   6   8       21.66       24.92      5.78 o 
   0   6   8      296.52      310.98     16.82 o 
   1   6   8      193.96      202.11     12.06 o 
   2   6   8      263.17      243.99     12.99 o 
   3   6   8      193.34      194.21      7.94 o 
   4   6   8       14.35       12.52      4.17 o 
   5   6   8       87.16       87.83      8.32 o 
   6   6   8       65.04       62.92      7.58 o 
   7   6   8       13.31       15.57      4.65 o 
   8   6   8       82.31       86.63      8.93 o 
  -1   7   8      158.83      158.69     12.46 o 
   0   7   8      351.59      353.84     19.38 o 
   1   7   8      167.51      170.14     11.55 o 
   2   7   8      100.27      104.16      8.06 o 
   3   7   8        7.88        7.29      3.47 o 
   4   7   8       99.10       94.80      8.10 o 
   5   7   8       33.65       31.35      5.60 o 
   6   7   8      106.67       88.72      8.69 o 
   7   7   8       17.61       23.42      5.09 o 
   1   8   8      192.62      203.23     13.70 o 
   3   8   8       25.42       31.78      6.01 o 
   4   8   8        7.69        9.05      4.32 o 
   5   8   8        9.83        8.06      3.63 o 
   6   8   8       24.15       20.74      5.27 o 
   7   8   8       50.94       63.36      8.03 o 
  -3  -7   9      101.64       76.61      7.50 o 
  -5  -6   9       27.62       38.84      6.23 o 
  -4  -6   9       77.86       79.42      5.22 o 
  -3  -6   9       34.07       25.63      3.38 o 
  -2  -6   9       57.04       48.86      4.31 o 
  -1  -6   9       42.26       53.87      4.60 o 
   0  -6   9       12.20       12.77      2.81 o 
  -5  -5   9       95.12      107.78      8.70 o 
  -4  -5   9        0.20        3.05      1.93 o 
  -3  -5   9       43.96       60.87      5.70 o 
  -2  -5   9        0.62        0.00      1.68 o 
  -1  -5   9        1.57        0.00      1.62 o 
   0  -5   9      192.87      199.51      8.49 o 
   1  -5   9        1.97        3.34      2.11 o 
   2  -5   9        7.79        7.39      2.74 o 
  -5  -4   9        0.47        0.85      2.22 o 
  -4  -4   9      200.66      230.42     12.69 o 
  -3  -4   9        5.85       12.93      3.45 o 
  -2  -4   9      140.99      111.60      8.86 o 
  -1  -4   9      139.66      143.32      6.51 o 
   0  -4   9        1.26        1.18      2.62 o 
   1  -4   9       41.10       40.52      3.74 o 
   2  -4   9       29.88       32.27      3.80 o 
   3  -4   9        6.21        1.70      2.24 o 
  -6  -3   9        0.59        0.00      2.29 o 
  -5  -3   9       12.70       14.98      3.70 o 
  -4  -3   9       10.97        9.58      3.18 o 
  -3  -3   9        3.33       10.62      3.61 o 
  -2  -3   9      143.88      172.36     10.56 o 
  -1  -3   9        0.43        0.00      1.99 o 
   0  -3   9      181.08      172.96     10.75 o 
   1  -3   9      234.09      234.82      8.91 o 
   2  -3   9        5.77        3.32      3.68 o 
   3  -3   9       54.79       54.07      8.98 o 
   4  -3   9        9.45       11.02      3.18 o 
  -6  -2   9      152.02      181.61     11.31 o 
  -5  -2   9      119.86       94.72      7.61 o 
  -4  -2   9       80.85      116.35      8.60 o 
  -2  -2   9       71.20       88.06      6.99 o 
  -1  -2   9       83.88       85.57      6.86 o 
   0  -2   9       29.21       37.12      5.01 o 
   1  -2   9      295.76      277.06     14.49 o 
   2  -2   9       75.02       72.53      6.78 o 
   3  -2   9        0.40        0.00      3.05 o 
   4  -2   9        0.98        0.00      2.59 o 
   5  -2   9      117.82      125.86     10.14 o 
  -6  -1   9      209.18      193.98     12.01 o 
  -5  -1   9      395.37      396.15     19.19 o 
  -4  -1   9      325.74      361.95     17.67 o 
  -3  -1   9       21.61       22.77      4.20 o 
  -2  -1   9       41.87       48.32      5.67 o 
  -1  -1   9      132.98      141.65      9.09 o 
   0  -1   9       54.49       63.43      6.47 o 
   1  -1   9       66.54       71.27      6.53 o 
   2  -1   9      172.48      152.68      9.96 o 
   3  -1   9       67.72       70.09      6.89 o 
   4  -1   9      150.70      145.66      9.94 o 
   5  -1   9        2.38        0.00      2.86 o 
   6  -1   9       59.48       64.71      7.78 o 
  -6   0   9       36.68       33.19      5.34 o 
  -5   0   9      853.72      854.94     35.62 o 
  -4   0   9       78.96       55.98      6.16 o 
  -3   0   9       45.56       64.92      6.42 o 
  -2   0   9      114.39      107.51      7.88 o 
  -1   0   9       11.55       17.58      3.67 o 
   0   0   9      478.63      460.07     20.63 o 
   1   0   9       31.68       27.48      3.00 o 
   2   0   9       81.25       81.49      4.29 o 
   3   0   9      272.89      267.98     13.98 o 
   4   0   9        2.51        3.96      2.91 o 
   5   0   9      160.35      164.75     10.53 o 
   6   0   9       99.92       93.02      8.23 o 
  -6   1   9       57.29       59.05      7.29 o 
  -5   1   9       61.00       50.50      6.50 o 
  -4   1   9      163.00      138.35      9.52 o 
  -3   1   9      151.85      123.72      8.62 o 
  -2   1   9        1.31        0.00      1.91 o 
  -1   1   9      357.60      362.66     17.29 o 
   0   1   9      223.07      183.35     10.47 o 
   1   1   9      140.29      127.86      8.72 o 
   2   1   9      202.91      203.31     13.64 o 
   3   1   9        3.45        1.96      1.66 o 
   4   1   9      194.13      205.02     13.93 o 
   5   1   9       23.24       19.96      3.00 o 
  -5   2   9        7.44        3.80      2.99 o 
  -4   2   9       55.38       68.82      7.35 o 
  -3   2   9        6.97        4.50      3.08 o 
  -2   2   9      359.62      323.34     16.26 o 
  -1   2   9      194.50      194.99     11.19 o 
   0   2   9       26.51       25.16      4.33 o 
   1   2   9      308.17      279.94     13.93 o 
   2   2   9      145.27      153.29      6.70 o 
   3   2   9       83.38      103.42      6.24 o 
   4   2   9       41.09       32.03      3.25 o 
   5   2   9       23.37       30.43      3.30 o 
   6   2   9      116.01      124.09      9.02 o 
   7   2   9       20.59       22.69      4.99 o 
  -5   3   9       65.14       62.35      8.07 o 
  -4   3   9        2.98        6.43      3.71 o 
  -3   3   9      179.80      161.61     11.16 o 
  -2   3   9      542.00      499.72     23.06 o 
  -1   3   9      328.36      328.43     16.56 o 
   0   3   9      395.46      351.75     16.86 o 
   1   3   9        6.99        7.38      3.09 o 
   2   3   9      209.11      221.91     11.87 o 
   3   3   9      134.96      132.51      6.23 o 
   4   3   9        2.24        1.64      1.74 o 
   5   3   9      136.43      160.42     10.26 o 
   6   3   9       10.50       11.55      4.09 o 
   7   3   9        5.84        1.67      3.29 o 
  -4   4   9       36.43       42.83      7.14 o 
  -3   4   9       39.05       36.58      6.27 o 
  -2   4   9      114.57      119.29      9.38 o 
  -1   4   9      441.05      403.83     19.69 o 
   0   4   9       44.17       47.46      5.75 o 
   1   4   9      108.16      115.52      8.19 o 
   2   4   9      152.07      144.94      9.19 o 
   3   4   9       30.27       30.14      5.41 o 
   4   4   9      235.20      214.23      8.44 o 
   5   4   9       11.00       11.35      4.23 o 
   6   4   9       19.44       20.27      4.88 o 
   7   4   9      106.33      117.87      9.48 o 
   8   4   9        0.20        0.00      3.09 o 
  -3   5   9       13.28       27.28      6.04 o 
  -2   5   9      109.50      101.19      9.09 o 
  -1   5   9       37.98       44.22      6.55 o 
   0   5   9        5.81        8.06      3.51 o 
   1   5   9       20.27       18.34      4.36 o 
   2   5   9       72.51       56.02      5.77 o 
   3   5   9      355.52      339.53     11.81 o 
   4   5   9       43.93       47.42      6.46 o 
   5   5   9        3.57        0.00      2.50 o 
   6   5   9      195.37      190.49     12.30 o 
   7   5   9       14.54       17.36      5.11 o 
   8   5   9       72.20       87.64      9.02 o 
  -2   6   9       24.55       27.18      6.21 o 
  -1   6   9      102.25      131.72     10.75 o 
   0   6   9      101.64      118.02      9.61 o 
   1   6   9      109.36      113.61      8.79 o 
   2   6   9      171.04      170.66     10.62 o 
   3   6   9       30.72       28.80      3.49 o 
   4   6   9       37.93       40.61      6.16 o 
   5   6   9       30.04       33.42      5.98 o 
   6   6   9        0.27        0.00      3.77 o 
   7   6   9      108.29      118.53     10.17 o 
   0   7   9        3.59        9.98      4.14 o 
   1   7   9      106.50      130.18     10.17 o 
   2   7   9        2.99        8.11      3.55 o 
   3   7   9        1.42        4.24      3.24 o 
   4   7   9      104.06      104.31      8.83 o 
   5   7   9        0.20        0.85      3.02 o 
   6   7   9       85.35       82.48      8.86 o 
   7   7   9      162.27      161.73     12.53 o 
   3   8   9       33.19       25.69      5.51 o 
   4   8   9        0.28        0.35      3.22 o 
   5   8   9        8.73        8.57      3.64 o 
  -3  -6  10       15.48       11.60      3.90 o 
  -2  -6  10       67.46       55.83      6.89 o 
  -4  -5  10        5.62        6.49      3.06 o 
  -3  -5  10      139.28      118.99      8.96 o 
  -2  -5  10       10.83        6.70      3.24 o 
  -1  -5  10       97.69       89.80      8.11 o 
   0  -5  10       31.57       43.46      6.55 o 
   1  -5  10        4.24        1.21      3.28 o 
  -5  -4  10        0.22        2.78      2.52 o 
  -4  -4  10      143.64      188.80     11.67 o 
  -3  -4  10       17.45       24.28      4.65 o 
  -2  -4  10      145.78      148.61     10.11 o 
  -1  -4  10       58.70       61.99      6.99 o 
   0  -4  10        2.96        2.96      2.86 o 
   1  -4  10      141.51      130.60      9.91 o 
   2  -4  10        6.04        8.83      4.11 o 
  -6  -3  10       23.74       24.17      4.70 o 
  -5  -3  10       32.93       33.30      5.42 o 
  -4  -3  10       40.45       30.89      5.11 o 
  -3  -3  10       21.88       29.18      5.06 o 
  -2  -3  10       77.72       72.25      6.73 o 
  -1  -3  10        0.30        0.00      2.32 o 
   0  -3  10       87.29       88.03      7.61 o 
   1  -3  10       38.32       33.03      5.58 o 
   2  -3  10       80.06       87.97      8.01 o 
   3  -3  10       88.54      111.31      9.41 o 
   4  -3  10        7.82       16.70      4.73 o 
  -6  -2  10      159.36      166.92     11.03 o 
  -5  -2  10        0.71        0.00      2.79 o 
  -4  -2  10      180.65      182.00     11.49 o 
  -3  -2  10      214.05      232.80     13.26 o 
  -2  -2  10      111.21      183.26     11.51 o 
  -1  -2  10      215.42      225.44     13.05 o 
   0  -2  10       10.60        9.80      3.77 o 
   1  -2  10      172.41      159.60     10.57 o 
   2  -2  10      148.64      148.77     10.43 o 
   3  -2  10       37.02       25.85      5.32 o 
   4  -2  10       87.16      102.82      9.14 o 
  -6  -1  10       13.70       15.15      4.07 o 
  -5  -1  10       20.19       22.59      4.80 o 
  -4  -1  10       60.42       55.62      6.44 o 
  -3  -1  10        1.34        5.88      3.06 o 
  -2  -1  10       71.01       71.24      6.53 o 
  -1  -1  10        6.41        8.60      3.05 o 
   0  -1  10       21.62       14.92      4.23 o 
   1  -1  10      346.67      372.61     18.33 o 
   2  -1  10      350.11      347.34     17.58 o 
   3  -1  10      292.99      279.36     15.25 o 
   4  -1  10        5.54        8.96      3.71 o 
   5  -1  10        2.25        2.04      3.06 o 
  -5   0  10       25.92       26.37      5.24 o 
  -4   0  10        2.33        9.74      3.75 o 
  -3   0  10      242.23      250.16     13.94 o 
  -2   0  10        1.45        2.53      2.76 o 
  -1   0  10      188.45      190.13     11.58 o 
   0   0  10       73.37       85.54      7.34 o 
   1   0  10       43.30       53.63      6.36 o 
   2   0  10      529.93      559.32     24.79 o 
   3   0  10       71.73       77.67      7.42 o 
   4   0  10       15.08       13.19      4.24 o 
   5   0  10      175.13      194.15     12.34 o 
   6   0  10        0.61        4.79      3.48 o 
  -5   1  10       76.23       77.12      8.04 o 
  -4   1  10      233.07      217.04     13.05 o 
  -3   1  10      121.46      103.57      8.16 o 
  -2   1  10       58.83       60.03      6.46 o 
  -1   1  10      188.46      176.26     10.76 o 
   0   1  10       10.21        9.52      3.37 o 
   1   1  10      169.47      167.05     10.52 o 
   2   1  10       11.58       10.38      2.47 o 
   3   1  10       37.53       32.08      3.41 o 
   4   1  10      175.24      167.22     10.76 o 
   5   1  10        0.33        0.00      2.81 o 
  -4   2  10       35.45       37.16      6.10 o 
  -3   2  10       77.59       87.45      7.93 o 
  -2   2  10       25.21       19.59      4.20 o 
  -1   2  10       47.94       46.54      5.86 o 
   0   2  10      496.28      465.28     21.32 o 
   1   2  10       33.35       25.46      4.62 o 
   2   2  10       21.48       23.86      3.15 o 
   3   2  10      124.10      138.29      6.61 o 
   4   2  10        1.11        0.00      1.72 o 
   5   2  10      299.41      318.15     11.34 o 
   6   2  10      175.60      177.29     11.15 o 
  -4   3  10       29.87       29.05      5.81 o 
  -3   3  10      187.60      179.24     12.01 o 
  -2   3  10       75.42       75.80      7.71 o 
  -1   3  10      102.52       92.83      7.88 o 
   0   3  10       32.40       34.44      5.28 o 
   1   3  10       27.00       29.64      4.89 o 
   2   3  10      471.26      506.29     22.76 o 
   3   3  10        8.95        4.63      2.78 o 
   4   3  10      122.67      136.39      6.69 o 
   5   3  10      184.33      183.85     11.57 o 
   6   3  10       31.08       31.48      5.67 o 
   7   3  10       56.82       59.23      7.14 o 
  -3   4  10       32.81       26.90      5.64 o 
  -2   4  10      260.17      236.10     14.41 o 
  -1   4  10       97.25       85.50      7.97 o 
   0   4  10       15.51       22.10      4.70 o 
   1   4  10      289.11      297.99     15.45 o 
   2   4  10       23.61       23.79      4.60 o 
   3   4  10      102.21      102.20      9.87 o 
   4   4  10       90.83       91.87      5.44 o 
   5   4  10        1.33        0.00      2.70 o 
   6   4  10      123.83      129.33     10.19 o 
   7   4  10        3.04        5.90      4.03 o 
  -2   5  10       65.99       61.21      7.85 o 
  -1   5  10       48.50       56.32      7.34 o 
   0   5  10       76.60       63.27      7.21 o 
   1   5  10       23.65       22.18      4.50 o 
   2   5  10       44.18       29.98      4.92 o 
   3   5  10      292.09      268.35     18.05 o 
   4   5  10       35.43       37.61      6.32 o 
   5   5  10      184.90      173.53     12.08 o 
   6   5  10       42.47       39.95      6.47 o 
   7   5  10       52.23       50.15      7.35 o 
  -1   6  10       63.12       62.91      8.13 o 
   0   6  10       38.56       39.36      6.43 o 
   1   6  10      100.40       92.01      8.06 o 
   2   6  10      352.40      320.35     16.44 o 
   3   6  10      378.66      315.40     16.85 o 
   4   6  10      313.53      274.99     15.97 o 
   5   6  10       30.72       26.36      5.96 o 
   6   6  10        7.92        9.60      4.49 o 
   1   7  10       77.56       76.61      8.32 o 
   2   7  10        2.15        0.00      2.78 o 
   3   7  10      107.97      116.30      9.16 o 
   4   7  10       39.52       39.37      6.47 o 
   5   7  10       31.19       26.60      5.91 o 
  -3  -5  11       27.82       32.40      5.70 o 
  -2  -5  11       21.68       21.44      4.96 o 
  -1  -5  11      187.93      167.74     11.67 o 
  -4  -4  11       25.07       49.04      6.52 o 
  -3  -4  11       21.92       37.33      5.71 o 
  -2  -4  11       99.91       95.84      8.23 o 
  -1  -4  11        3.14        0.99      3.06 o 
   0  -4  11       71.68       55.69      7.24 o 
   1  -4  11       47.48       50.93      7.25 o 
  -5  -3  11       17.95       26.79      4.95 o 
  -4  -3  11       10.97       24.63      5.14 o 
  -3  -3  11      186.21      210.28     12.88 o 
  -2  -3  11       31.18       29.87      5.55 o 
  -1  -3  11      114.36      118.64      9.44 o 
   0  -3  11      176.23      174.88     11.80 o 
   1  -3  11       34.82       33.45      6.04 o 
   2  -3  11      126.06      128.64     10.16 o 
  -5  -2  11       17.08       16.43      4.57 o 
  -4  -2  11      113.87      124.28      9.54 o 
  -3  -2  11      184.63      235.33     13.83 o 
  -2  -2  11      845.89      796.52     34.12 o 
  -1  -2  11      258.97      253.89     14.65 o 
   0  -2  11       16.55       19.12      4.88 o 
   1  -2  11      168.19      181.55     11.90 o 
   2  -2  11       18.10       13.41      4.26 o 
   3  -2  11       17.33       17.36      4.91 o 
  -5  -1  11      154.56      154.87     11.03 o 
  -4  -1  11        0.38        0.00      2.00 o 
  -3  -1  11       53.20       59.34      6.98 o 
  -2  -1  11      109.69       80.38      7.32 o 
  -1  -1  11        0.48        0.00      2.55 o 
   0  -1  11       61.17       63.44      7.38 o 
   1  -1  11       13.03       15.16      4.27 o 
   2  -1  11       58.49       55.79      7.01 o 
   3  -1  11      237.82      236.25     14.23 o 
   4  -1  11       11.14       18.90      5.11 o 
  -5   0  11        4.87        8.46      3.96 o 
  -4   0  11       89.74       64.87      7.51 o 
  -3   0  11        5.55        1.08      3.05 o 
  -2   0  11        6.82        4.01      3.25 o 
  -1   0  11      367.76      363.06     18.33 o 
   0   0  11       58.01       65.72      7.22 o 
   1   0  11      317.72      305.45     16.52 o 
   2   0  11      265.13      302.73     16.17 o 
   3   0  11       29.99       23.85      5.29 o 
   4   0  11      188.32      192.43     12.47 o 
   5   0  11       18.17       18.50      4.82 o 
  -4   1  11       33.49       43.58      6.50 o 
  -3   1  11        1.16        1.12      2.79 o 
  -2   1  11      168.81      149.82     10.34 o 
  -1   1  11       26.57       31.42      5.25 o 
   0   1  11      134.55      113.97      8.78 o 
   1   1  11     1167.32     1304.76     51.40 o 
   2   1  11      505.05      500.26     23.52 o 
   3   1  11      333.36      327.05     17.02 o 
   4   1  11       56.94       60.62      6.98 o 
   5   1  11        0.25        5.97      3.67 o 
  -4   2  11       13.79       10.63      4.24 o 
  -3   2  11       70.74       63.53      7.44 o 
  -2   2  11        1.83        3.24      2.98 o 
  -1   2  11       29.72       24.02      4.98 o 
   0   2  11      175.34      166.97     10.82 o 
   1   2  11       60.74       47.85      6.32 o 
   2   2  11      411.43      447.50     14.72 o 
   3   2  11       23.97       22.65      3.45 o 
   4   2  11       15.94       16.40      3.02 o 
   5   2  11      123.38      137.70      9.87 o 
  -3   3  11       54.08       41.49      6.66 o 
  -2   3  11       59.88       49.39      6.75 o 
  -1   3  11      235.79      198.02     12.44 o 
   0   3  11       13.70        9.41      3.70 o 
   1   3  11      173.56      163.99     10.56 o 
   2   3  11      173.84      141.37     14.99 o 
   3   3  11        7.67       10.43      4.74 o 
   4   3  11      151.46      158.12      7.53 o 
   5   3  11       60.93       68.72      7.41 o 
   6   3  11       77.47       83.96      8.17 o 
  -2   4  11       40.75       48.61      7.03 o 
  -1   4  11        0.43        0.00      2.33 o 
   0   4  11       50.58       52.44      6.75 o 
   1   4  11      113.87      129.91      9.65 o 
   2   4  11       99.62       93.71      7.84 o 
   3   4  11      148.62      130.03      6.78 o 
   4   4  11        3.55        9.33      2.78 o 
   5   4  11      194.92      200.11     12.82 o 
   6   4  11      169.29      172.42     11.85 o 
  -1   5  11        0.64        6.27      3.64 o 
   0   5  11        0.64        0.17      3.01 o 
   1   5  11        0.23        0.78      2.88 o 
   2   5  11       39.92       39.26      5.90 o 
   3   5  11        0.22        0.00      1.94 o 
   4   5  11       59.67       68.06      8.00 o 
   5   5  11      177.68      186.75     12.88 o 
   6   5  11       61.90       65.74      8.16 o 
   1   6  11      121.44      120.81      9.60 o 
   2   6  11       91.85       87.04      7.84 o 
   3   6  11      137.12      117.81      9.42 o 
   4   6  11      130.23      108.34      9.62 o 
   5   6  11       26.84       27.71      6.16 o 
  -3  -3  12       26.70       38.27      6.32 o 
  -2  -3  12        4.63        2.04      2.99 o 
  -1  -3  12       83.71       82.65      7.91 o 
   0  -3  12       70.70       62.16      7.62 o 
   1  -3  12      113.18      117.94     10.00 o 
  -3  -2  12       48.38       54.42      7.26 o 
  -2  -2  12      208.76      194.36     12.69 o 
  -1  -2  12       70.10       68.58      8.01 o 
   0  -2  12      121.14      113.61      9.38 o 
   1  -2  12       88.32       78.86      8.36 o 
   2  -2  12        0.42        0.00      2.75 o 
  -3  -1  12      183.18      174.03     11.85 o 
  -2  -1  12        2.15        1.28      2.60 o 
  -1  -1  12       29.34       34.08      6.21 o 
   0  -1  12       75.31       68.97      7.88 o 
   1  -1  12        0.88        3.47      3.22 o 
   2  -1  12      112.29      109.16      9.16 o 
   3  -1  12       15.53        6.00      3.94 o 
  -3   0  12       16.73       21.16      4.86 o 
  -2   0  12       83.85       79.84      8.24 o 
  -1   0  12      175.70      189.26     12.37 o 
   0   0  12       56.98       58.13      7.29 o 
   1   0  12       24.88       29.07      6.01 o 
   2   0  12        0.46        0.00      2.95 o 
   3   0  12       82.42       82.50      8.59 o 
   4   0  12       66.31       82.09      8.60 o 
  -3   1  12       23.47       24.86      5.35 o 
  -2   1  12       80.52       60.05      7.24 o 
  -1   1  12       15.97       16.10      4.60 o 
   0   1  12      250.59      252.30     14.73 o 
   1   1  12        0.53        0.00      2.78 o 
   2   1  12       11.13       13.49      4.45 o 
   3   1  12      168.29      168.56     11.74 o 
   4   1  12       25.58       28.92      5.60 o 
  -2   2  12        0.50        0.00      2.50 o 
  -1   2  12       31.02       36.14      5.97 o 
   0   2  12       94.75       89.57      8.30 o 
   1   2  12      143.50      129.26      9.98 o 
   2   2  12       20.19       18.66      4.22 o 
   3   2  12        4.65        5.31      3.73 o 
   4   2  12       90.64       86.85      8.26 o 
   5   2  12       21.74       22.93      5.16 o 
  -2   3  12       92.02       79.21      8.40 o 
  -1   3  12       54.62       47.10      6.79 o 
   0   3  12      106.25       91.38      8.26 o 
   1   3  12      447.08      397.55     19.97 o 
   2   3  12       43.99       39.42      5.37 o 
   3   3  12      103.23       99.06      6.13 o 
   4   3  12       73.18       66.51      5.32 o 
   5   3  12        1.21        0.00      2.56 o 
  -1   4  12       85.37       75.18      8.23 o 
   0   4  12       38.19       36.81      6.09 o 
   1   4  12       19.94       33.30      5.71 o 
   2   4  12      172.72      156.64      7.52 o 
   3   4  12       58.30       49.30      5.31 o 
   4   4  12        1.09        0.00      2.88 o 
   5   4  12       20.92       20.67      5.29 o 
   1   5  12       16.01       19.92      4.63 o 
   2   5  12        1.88        3.70      3.08 o 
   3   5  12        1.85        0.00      1.95 o 
   4   5  12       51.04       42.21      6.78 o 
  -1  -1  13       13.59       19.06      5.02 o 
   0  -1  13       32.26       32.64      6.10 o 
   1  -1  13        0.84        0.96      2.96 o 
  -1   0  13        2.53        1.83      2.89 o 
   0   0  13       28.38       28.11      5.87 o 
   1   0  13       61.61       72.03      8.32 o 
   2   0  13        2.11        4.16      3.52 o 
  -1   1  13       35.48       33.25      5.80 o 
   0   1  13       92.18      118.30      9.71 o 
   1   1  13        0.70        2.93      3.14 o 
   2   1  13      103.69      119.45     10.13 o 
   3   1  13       28.21       32.43      6.03 o 
  -1   2  13       12.60       10.03      3.87 o 
   0   2  13        1.95        3.54      3.35 o 
   1   2  13        1.08        0.62      2.89 o 
   2   2  13        1.44        0.00      2.99 o 
   3   2  13        0.99        0.00      3.24 o 
   1   3  13       11.64       12.66      4.24 o 
   2   3  13       77.42       76.85      5.71 o 
   3   3  13       15.36       21.81      6.57 o 
                                                 
